# Supplementary material for: Splicing factor SRSF1 deficiency in the liver triggers NASH-like pathology and cell death
Source: Nat Commun. 2023 Feb 9;14:551. doi: 10.1038/s41467-023-35932-3 (PMC9911759; doi:10.1038/s41467-023-35932-3)
Supplement: Supplementary file 4 — Source Data [file 41467_2023_35932_MOESM4_ESM.xlsx]

## Sheet: fig1C
sample	field	time	fraction_of_srsf1+_hep
2d-1	1	2d	0.946
2d-1	2	2d	0.988
2d-1	3	2d	0.931
2d-1	4	2d	0.871
2d-1	5	2d	0.936
2d-1	6	2d	0.98
2d-2	1	2d	0.872
2d-2	2	2d	0.91
2d-2	3	2d	0.941
2d-2	4	2d	0.967
2d-2	5	2d	0.916
2d-2	6	2d	0.888
2d-3	1	2d	0.947
2d-3	2	2d	0.974
2d-3	3	2d	0.879
2d-3	4	2d	0.951
2d-3	5	2d	0.911
2d-3	6	2d	0.951
4d-1	1	4d	0.25
4d-1	2	4d	0.313
4d-1	3	4d	0.667
4d-1	4	4d	0.387
4d-1	5	4d	0.342
4d-1	6	4d	0.404
4d-2	1	4d	0.45
4d-2	2	4d	0.262
4d-2	3	4d	0.53
4d-2	4	4d	0.395
4d-2	5	4d	0.262
4d-2	6	4d	0.611
4d-3	1	4d	0.437
4d-3	2	4d	0.518
4d-3	3	4d	0.397
4d-3	4	4d	0.456
4d-3	5	4d	0.416
4d-3	6	4d	0.313
6d-1	1	6d	0.157
6d-1	2	6d	0.084
6d-1	3	6d	0.075
6d-1	4	6d	0.108
6d-1	5	6d	0.144
6d-1	6	6d	0.137
6d-2	1	6d	0.074
6d-2	2	6d	0.137
6d-2	3	6d	0.115
6d-2	4	6d	0.087
6d-2	5	6d	0.052
6d-2	6	6d	0.091
6d-3	1	6d	0.065
6d-3	2	6d	0.11
6d-3	3	6d	0.11
6d-3	4	6d	0.103
6d-3	5	6d	0.113
6d-3	6	6d	0.056
8d-1	1	8d	0.322
8d-1	2	8d	0.024
8d-1	3	8d	0.134
8d-1	4	8d	0.243
8d-1	5	8d	0.069
8d-1	6	8d	0.195
8d-2	1	8d	0.066
8d-2	2	8d	0.016
8d-2	3	8d	0.022
8d-2	4	8d	0.249
8d-2	5	8d	0.086
8d-2	6	8d	0.354
8d-3	1	8d	0.203
8d-3	2	8d	0.118
8d-3	3	8d	0.141
8d-3	4	8d	0.156
8d-3	5	8d	0.248
8d-3	6	8d	0.186
10d-1	1	10d	0.447
10d-1	2	10d	0.32
10d-1	3	10d	0.38
10d-1	4	10d	0.256
10d-1	5	10d	0.374
10d-1	6	10d	0.294
10d-2	1	10d	0.387
10d-2	2	10d	0.182
10d-2	3	10d	0.247
10d-2	4	10d	0.143
10d-2	5	10d	0.393
10d-2	6	10d	0.233
10d-3	1	10d	0.18
10d-3	2	10d	0.137
10d-3	3	10d	0.256
10d-3	4	10d	0.205
10d-3	5	10d	0.288
10d-3	6	10d	0.284

## Sheet: fig2A
sample	group	field	time	fraction
5w-1	control	1	5w	0.983
5w-1	control	2	5w	0.931
5w-1	control	3	5w	0.944
5w-1	control	4	5w	0.944
5w-1	control	5	5w	0.968
5w-1	control	6	5w	0.966
5w-2	control	1	5w	0.991
5w-2	control	2	5w	0.907
5w-2	control	3	5w	0.944
5w-2	control	4	5w	0.982
5w-2	control	5	5w	0.962
5w-2	control	6	5w	0.94
5w-3	control	1	5w	0.93
5w-3	control	2	5w	0.961
5w-3	control	3	5w	0.996
5w-3	control	4	5w	0.932
5w-3	control	5	5w	0.933
5w-3	control	6	5w	0.964
5w-1	srsf1_hko	1	5w	0.588
5w-1	srsf1_hko	2	5w	0.515
5w-1	srsf1_hko	3	5w	0.267
5w-1	srsf1_hko	4	5w	0.568
5w-1	srsf1_hko	5	5w	0.818
5w-1	srsf1_hko	6	5w	0.536
5w-2	srsf1_hko	1	5w	0.54
5w-2	srsf1_hko	2	5w	0.585
5w-2	srsf1_hko	3	5w	0.39
5w-2	srsf1_hko	4	5w	0.548
5w-2	srsf1_hko	5	5w	0.593
5w-2	srsf1_hko	6	5w	0.621
5w-3	srsf1_hko	1	5w	0.505
5w-3	srsf1_hko	2	5w	0.379
5w-3	srsf1_hko	3	5w	0.654
5w-3	srsf1_hko	4	5w	0.795
5w-3	srsf1_hko	5	5w	0.819
5w-3	srsf1_hko	6	5w	0.224
3m-1	control	1	3m	0.928
3m-1	control	2	3m	0.964
3m-1	control	3	3m	0.932
3m-1	control	4	3m	0.948
3m-1	control	5	3m	0.951
3m-1	control	6	3m	0.954
3m-2	control	1	3m	0.904
3m-2	control	2	3m	0.953
3m-2	control	3	3m	0.987
3m-2	control	4	3m	0.858
3m-2	control	5	3m	0.984
3m-2	control	6	3m	0.966
3m-3	control	1	3m	0.987
3m-3	control	2	3m	0.985
3m-3	control	3	3m	0.931
3m-3	control	4	3m	0.981
3m-3	control	5	3m	0.925
3m-3	control	6	3m	0.944
3m-1	srsf1_hko	1	3m	0.961
3m-1	srsf1_hko	2	3m	0.923
3m-1	srsf1_hko	3	3m	0.947
3m-1	srsf1_hko	4	3m	0.902
3m-1	srsf1_hko	5	3m	0.933
3m-1	srsf1_hko	6	3m	0.957
3m-2	srsf1_hko	1	3m	0.895
3m-2	srsf1_hko	2	3m	0.966
3m-2	srsf1_hko	3	3m	0.937
3m-2	srsf1_hko	4	3m	0.977
3m-2	srsf1_hko	5	3m	0.949
3m-2	srsf1_hko	6	3m	0.977
3m-3	srsf1_hko	1	3m	0.886
3m-3	srsf1_hko	2	3m	0.929
3m-3	srsf1_hko	3	3m	0.972
3m-3	srsf1_hko	4	3m	0.999
3m-3	srsf1_hko	5	3m	0.928
3m-3	srsf1_hko	6	3m	0.956

## Sheet: fig2B
sample_id	timepoint	replicate	group	fold_change		Fold change with respect to post natal day 4 wildtype
5w-1-wt	5w	1	wt	1.10038
5w-2-wt	5w	2	wt	0.928517
5w-3-wt	5w	3	wt	1.28823
5w-4-wt	5w	4	wt	1.8908
5w-1-ko	5w	1	ko	0.072293
5w-2-ko	5w	2	ko	0.47698
5w-3-ko	5w	3	ko	0.160651
5w-4-ko	5w	4	ko	0.0215824
3m-1-wt	3m	1	wt	1.0274
3m-2-wt	3m	2	wt	1.43197
3m-3-wt	3m	3	wt	1.428
3m-4-wt	3m	4	wt	1.08298
3m-1-ko	3m	1	ko	0.0479941
3m-2-ko	3m	2	ko	0.0165045
3m-3-ko	3m	3	ko	0.0221277
3m-4-ko	3m	4	ko	0.0668467
p4-1-wt	p4	1	wt	1.02954
p4-1-ko	p4	1	ko	0.742776
p4-2-wt	p4	2	wt	1.23029
p4-2-ko	p4	2	ko	0.819605
p4-3-wt	p4	3	wt	1.07177
p4-4-wt	p4	4	wt	0.736624
p4-3-ko	p4	3	ko	0.841479
p4-4-ko	p4	4	ko	0.757333

## Sheet: fig4_1_month_DESEq2 output
gene_id	gene_type	gene_name	baseMean	log2FoldChange	lfcSE	stat	pvalue	padj
ENSMUSG00000000001.4	protein_coding	Gnai3	7421.8	-0.0880613	0.254432	-0.34611	0.72926	0.916941
ENSMUSG00000000028.15	protein_coding	Cdc45	90.149	-0.00643203	0.456936	-0.0140765	0.988769	0.998172
ENSMUSG00000000031.16	lincRNA	H19	5472.4	7.42696	0.449307	16.5298	2.23877e-61	8.13881e-58
ENSMUSG00000000037.16	protein_coding	Scml2	14.4101	3.54207	1.2472	2.84003	0.00451096	0.0367694
ENSMUSG00000000049.11	protein_coding	Apoh	163180	-0.543428	0.209999	-2.58776	0.00966017	0.0656177
ENSMUSG00000000056.7	protein_coding	Narf	4467.22	-1.27959	0.251349	-5.0909	3.56377e-07	1.17353e-05
ENSMUSG00000000058.6	protein_coding	Cav2	150.392	1.72535	0.528829	3.26258	0.00110402	0.0121329
ENSMUSG00000000078.7	protein_coding	Klf6	1000.9	1.76981	0.247016	7.16474	7.79344e-13	6.07988e-11
ENSMUSG00000000085.16	protein_coding	Scmh1	822.643	0.107123	0.30203	0.354677	0.722832	0.914757
ENSMUSG00000000088.7	protein_coding	Cox5a	11682.1	-0.22246	0.234667	-0.947981	0.343139	0.668443
ENSMUSG00000000093.6	protein_coding	Tbx2	85.0285	2.03809	0.672133	3.03227	0.00242724	0.0227305
ENSMUSG00000000094.12	protein_coding	Tbx4	2.04187	0.634852	2.87696	0.220668	0.825351	NA
ENSMUSG00000000120.6	protein_coding	Ngfr	26.5832	1.69539	0.930621	1.82178	0.0684887	0.263141
ENSMUSG00000000126.11	protein_coding	Wnt9a	48.556	-0.439082	0.698541	-0.628571	0.52963	0.81627
ENSMUSG00000000127.15	protein_coding	Fer	534.342	-0.151905	0.366205	-0.414808	0.678282	0.895557
ENSMUSG00000000131.15	protein_coding	Xpo6	3262.27	0.0564974	0.227964	0.247834	0.804263	0.944019
ENSMUSG00000000134.17	protein_coding	Tfe3	1888.53	-0.0923494	0.265598	-0.347704	0.728063	0.916418
ENSMUSG00000000142.15	protein_coding	Axin2	478.385	1.03376	0.363208	2.8462	0.00442449	0.036227
ENSMUSG00000000148.17	protein_coding	Brat1	833.212	0.0349087	0.256459	0.136118	0.891728	0.970677
ENSMUSG00000000149.10	protein_coding	Gna12	10006.8	-0.00665258	0.263419	-0.0252547	0.979852	0.994977
ENSMUSG00000000154.16	protein_coding	Slc22a18	6926.19	0.134524	0.222922	0.603457	0.546205	0.827073
ENSMUSG00000000159.16	protein_coding	Igsf5	1859.87	0.0333654	0.243084	0.137259	0.890826	0.970429
ENSMUSG00000000167.14	protein_coding	Pih1d2	41.8425	-0.0412112	0.625197	-0.0659172	0.947444	0.985897
ENSMUSG00000000168.9	protein_coding	Dlat	3750.71	-0.39924	0.295847	-1.34948	0.177183	0.47099
ENSMUSG00000000171.5	protein_coding	Sdhd	17521.9	-0.450606	0.240721	-1.8719	0.0612209	0.245059
ENSMUSG00000000182.9	protein_coding	Fgf23	1.27318	0.425346	3.42559	0.124167	0.901183	NA
ENSMUSG00000000183.6	protein_coding	Fgf6	1.02527	-0.20327	3.70159	-0.0549142	0.956207	NA
ENSMUSG00000000184.12	protein_coding	Ccnd2	94.7249	2.02895	0.628444	3.22852	0.00124433	0.0132502
ENSMUSG00000000194.13	protein_coding	Gpr107	2061.88	0.128232	0.244155	0.525207	0.599439	0.857751
ENSMUSG00000000197.8	protein_coding	Nalcn	0.775806	2.99707	4.85147	0.617765	0.53673	NA
ENSMUSG00000000204.16	protein_coding	Slfn4	7.96592	1.93913	1.42476	1.36103	0.173506	0.464547
ENSMUSG00000000216.8	protein_coding	Scnn1g	0.702769	0.68991	4.89713	0.140881	0.887964	NA
ENSMUSG00000000223.13	protein_coding	Drp2	3.6061	1.05504	1.97186	0.535049	0.592616	NA
ENSMUSG00000000244.17	protein_coding	Tspan32	6.16937	2.68273	1.87531	1.43056	0.152558	0.430772
ENSMUSG00000000247.11	protein_coding	Lhx2	21.555	1.09354	1.08141	1.01121	0.311914	0.635336
ENSMUSG00000000248.16	protein_coding	Clec2g	0.993228	-1.74078	4.33649	-0.401425	0.688107	NA
ENSMUSG00000000253.13	protein_coding	Gmpr	19.4277	2.38715	1.09551	2.17903	0.0293292	0.149116
ENSMUSG00000000266.11	protein_coding	Mid2	569.998	0.346733	0.272233	1.27366	0.202782	0.507594
ENSMUSG00000000275.16	protein_coding	Trim25	7707.65	0.450795	0.235625	1.91319	0.055724	0.230308
ENSMUSG00000000276.11	protein_coding	Dgke	260.262	0.568095	0.429295	1.32332	0.185728	0.483526
ENSMUSG00000000278.10	protein_coding	Scpep1	4624.61	0.192809	0.258121	0.746973	0.45508	0.764086
ENSMUSG00000000282.12	protein_coding	Mnt	821.447	-0.577723	0.398847	-1.44848	0.147482	0.423285
ENSMUSG00000000290.13	protein_coding	Itgb2	145.955	2.25821	0.656679	3.43883	0.000584231	0.00713202
ENSMUSG00000000295.13	protein_coding	Hddc2	43.6828	-0.561107	0.664684	-0.844172	0.398573	0.718943
ENSMUSG00000000296.8	protein_coding	Tpd52l1	454.107	-1.1234	0.326915	-3.43635	0.000589614	0.00717845
ENSMUSG00000000301.16	protein_coding	Pemt	14378.1	-0.302864	0.214322	-1.41313	0.157618	0.439353
ENSMUSG00000000303.12	protein_coding	Cdh1	7112.71	1.30481	0.32443	4.02184	5.77445e-05	0.00101022
ENSMUSG00000000305.12	protein_coding	Cdh4	19.1867	1.77676	1.072	1.65742	0.0974338	0.329867
ENSMUSG00000000317.11	protein_coding	Bcl6b	56.857	0.462961	0.76408	0.605907	0.544577	0.826137
ENSMUSG00000000318.16	protein_coding	Clec10a	11.8992	1.85278	1.38712	1.33571	0.181645	0.477546
ENSMUSG00000000320.10	protein_coding	Alox12	19.2443	1.88507	1.0409	1.811	0.0701405	0.26706
ENSMUSG00000000325.16	protein_coding	Arvcf	269.771	1.71277	0.460047	3.72304	0.000196835	0.00287148
ENSMUSG00000000326.13	protein_coding	Comt	36118	0.399781	0.229933	1.73868	0.0820909	0.296782
ENSMUSG00000000339.14	protein_coding	Rtca	734.868	-0.0290799	0.271476	-0.107118	0.914696	0.976655
ENSMUSG00000000340.10	protein_coding	Dbt	10720.8	-0.208146	0.275799	-0.754702	0.450428	0.761061
ENSMUSG00000000346.9	protein_coding	Dazap2	9614.46	-0.355319	0.274895	-1.29256	0.196162	0.497995
ENSMUSG00000000355.13	protein_coding	Mcts1	1913.99	-0.384933	0.24245	-1.58768	0.112359	0.360842
ENSMUSG00000000359.3	protein_coding	Rem1	4.51764	3.9473	2.30242	1.71441	0.0864528	NA
ENSMUSG00000000365.9	protein_coding	Rnf17	6.18414	2.19247	1.89743	1.1555	0.247888	0.564398
ENSMUSG00000000374.8	protein_coding	Trappc10	2163.94	-0.13545	0.237665	-0.569917	0.568734	0.840388
ENSMUSG00000000378.15	protein_coding	Ccm2	1357.64	0.0412819	0.249845	0.16523	0.868763	0.964799
ENSMUSG00000000384.15	protein_coding	Tbrg4	3597.88	0.272483	0.26025	1.047	0.295098	0.617047
ENSMUSG00000000385.8	protein_coding	Tmprss2	1506.11	1.2698	0.278899	4.5529	5.29102e-06	0.000128748
ENSMUSG00000000386.15	protein_coding	Mx1	211.25	-0.0294591	0.391676	-0.0752129	0.940045	0.983672
ENSMUSG00000000392.17	protein_coding	Fap	10.8938	-0.388849	1.34594	-0.288906	0.772653	0.933175
ENSMUSG00000000399.10	protein_coding	Ndufa9	8024.91	-0.272566	0.251775	-1.08258	0.278997	0.598598
ENSMUSG00000000402.2	protein_coding	Egfl6	4.82137	2.32222	2.01067	1.15495	0.248111	NA
ENSMUSG00000000409.14	protein_coding	Lck	5.50124	2.61483	1.96488	1.33078	0.18326	NA
ENSMUSG00000000416.16	protein_coding	Cttnbp2	5.24327	3.06781	2.01243	1.52443	0.127402	NA
ENSMUSG00000000420.15	protein_coding	Galnt1	4189.1	-0.178329	0.238783	-0.746823	0.45517	0.764166
ENSMUSG00000000439.9	protein_coding	Mkrn2	1101.79	-0.128737	0.32066	-0.401474	0.688071	0.900238
ENSMUSG00000000440.12	protein_coding	Pparg	619.277	0.883386	0.438218	2.01586	0.0438146	0.196646
ENSMUSG00000000441.17	protein_coding	Raf1	6148.66	0.198799	0.225572	0.881309	0.378151	0.700249
ENSMUSG00000000486.13	protein_coding	2022-09-01	24.1411	-0.0119958	0.954698	-0.0125651	0.989975	0.998172
ENSMUSG00000000489.7	protein_coding	Pdgfb	21.7128	3.65097	1.10556	3.30235	0.000958768	0.0107644
ENSMUSG00000000530.16	protein_coding	Acvrl1	70.9754	2.7408	0.795254	3.44644	0.00056802	0.00696217
ENSMUSG00000000531.5	protein_coding	Grasp	40.5047	0.487531	0.753329	0.647169	0.517522	0.808857
ENSMUSG00000000532.11	protein_coding	Acvr1b	1224.99	-0.0936627	0.262069	-0.357397	0.720794	0.914177
ENSMUSG00000000538.18	protein_coding	Tom1l2	2307.56	-0.472311	0.244907	-1.92853	0.053789	0.224909
ENSMUSG00000000544.14	protein_coding	Gpa33	0.532598	-0.41723	4.98001	-0.083781	0.933231	NA
ENSMUSG00000000552.10	protein_coding	Zfp385a	1754.99	0.367596	0.293021	1.2545	0.209659	0.517373
ENSMUSG00000000555.8	protein_coding	Itga5	3646.68	0.560555	0.224885	2.49263	0.01268	0.08073
ENSMUSG00000000560.9	protein_coding	Gabra2	6.98211	1.14444	1.44837	0.790162	0.429433	0.744331
ENSMUSG00000000561.14	protein_coding	Wdr77	2476.82	0.0483988	0.250235	0.193413	0.846636	0.957046
ENSMUSG00000000562.5	protein_coding	Adora3	15.2466	-0.432243	1.00332	-0.430811	0.666606	0.889462
ENSMUSG00000000563.17	protein_coding	Atp5f1	25591.9	-0.140439	0.237301	-0.591819	0.553972	0.830372
ENSMUSG00000000567.5	protein_coding	Sox9	449.424	0.617808	0.336925	1.83367	0.0667034	0.258247
ENSMUSG00000000568.15	protein_coding	Hnrnpd	4498.49	-0.367397	0.240412	-1.52819	0.126464	0.387646
ENSMUSG00000000579.14	protein_coding	Dynlt1c	92.9471	0.0190557	0.483389	0.0394211	0.968555	0.992622
ENSMUSG00000000581.8	protein_coding	C1d	3173.06	0.139418	0.225251	0.618945	0.535953	0.820795
ENSMUSG00000000594.7	protein_coding	Gm2a	12969.6	0.547358	0.21454	2.5513	0.0107321	0.0708684
ENSMUSG00000000600.15	protein_coding	Krit1	1753.65	0.0399541	0.240913	0.165844	0.86828	0.96474
ENSMUSG00000000605.9	protein_coding	Clcn4	5593.33	-0.569897	0.219698	-2.59401	0.00948644	0.0647765
ENSMUSG00000000606.17	protein_coding	Vmn2r88	6.62395	-0.84289	1.57636	-0.534705	0.592854	0.854433
ENSMUSG00000000617.14	protein_coding	Grm6	1.25694	1.86325	4.00083	0.465717	0.641418	NA
ENSMUSG00000000627.15	protein_coding	Sema4f	11.266	6.86357	1.89193	3.62782	0.000285822	0.00394486
ENSMUSG00000000628.10	protein_coding	Hk2	41.1589	1.71273	0.975999	1.75485	0.0792848	0.289913
ENSMUSG00000000631.20	protein_coding	Myo18a	8188.75	-0.192205	0.213261	-0.901266	0.367447	0.689559
ENSMUSG00000000632.13	protein_coding	Sez6	2.52451	-0.219273	2.21864	-0.0988323	0.921271	NA
ENSMUSG00000000673.8	protein_coding	Haao	18755.7	-0.406478	0.214609	-1.89404	0.0582194	0.237011
ENSMUSG00000000682.7	protein_coding	Cd52	81.0638	2.38712	0.665645	3.58617	0.000335569	0.00449494
ENSMUSG00000000686.11	protein_coding	Abhd15	3511.68	-0.520645	0.254931	-2.0423	0.041122	0.189122
ENSMUSG00000000690.5	protein_coding	Hoxb6	2.1339	3.10697	2.94259	1.05586	0.291031	NA
ENSMUSG00000000693.10	protein_coding	Loxl3	28.8986	1.64116	1.22207	1.34294	0.179292	0.474426
ENSMUSG00000000706.16	protein_coding	Btn1a1	0.771096	0.785125	4.78689	0.164016	0.869719	NA
ENSMUSG00000000708.14	protein_coding	Kat2b	7689.91	-0.559865	0.250112	-2.23845	0.0251914	0.1335
ENSMUSG00000000711.3	protein_coding	Rab5b	6894.33	-0.437465	0.278123	-1.57292	0.115738	0.367409
ENSMUSG00000000724.10	protein_coding	Cryba1	0.734898	0.790219	4.2358	0.186557	0.852008	NA
ENSMUSG00000000731.15	protein_coding	Aire	7.78035	0.251435	1.41478	0.17772	0.858943	0.9621
ENSMUSG00000000732.9	protein_coding	Icosl	93.6899	1.81315	0.653934	2.77268	0.00555972	0.0429673
ENSMUSG00000000738.18	protein_coding	Spg7	3674.58	0.223736	0.226053	0.989752	0.322295	0.646455
ENSMUSG00000000739.14	protein_coding	Sult5a1	769.084	-2.3365	0.409929	-5.69977	1.19971e-08	5.11906e-07
ENSMUSG00000000740.12	protein_coding	Rpl13	12251	-0.652698	0.232528	-2.80696	0.00500112	0.039714
ENSMUSG00000000743.9	protein_coding	Chmp1a	4308.14	-0.0797424	0.261237	-0.305249	0.760177	0.927933
ENSMUSG00000000751.13	protein_coding	Rpa1	1707.56	-0.0390802	0.27715	-0.141007	0.887864	0.969816
ENSMUSG00000000753.15	protein_coding	Serpinf1	59113.6	-0.561745	0.224679	-2.50021	0.0124121	0.079414
ENSMUSG00000000759.14	protein_coding	Tubgcp3	1558.87	-0.393502	0.273427	-1.43915	0.150108	0.427398
ENSMUSG00000000766.18	protein_coding	Oprm1	0.476711	-0.17521	4.99002	-0.035112	0.97199	NA
ENSMUSG00000000776.13	protein_coding	Polr3d	777.279	0.205123	0.259475	0.790529	0.429219	0.744331
ENSMUSG00000000782.15	protein_coding	Tcf7	321.412	1.03148	0.340113	3.03276	0.00242325	0.0227049
ENSMUSG00000000787.12	protein_coding	Ddx3x	19855.1	-0.334128	0.269569	-1.23949	0.215165	0.524762
ENSMUSG00000000791.9	protein_coding	Il12rb1	48.0237	-2.1525	0.773079	-2.78432	0.00536406	0.0418466
ENSMUSG00000000792.2	protein_coding	Slc5a5	0.773918	-3.14683	4.85797	-0.647766	0.517136	NA
ENSMUSG00000000794.9	protein_coding	Kcnn3	0.787337	1.41958	4.74061	0.29945	0.764596	NA
ENSMUSG00000000804.14	protein_coding	Usp32	2872.83	-0.452941	0.266297	-1.70089	0.0889643	0.311461
ENSMUSG00000000805.18	protein_coding	Car4	0.719598	-0.751695	4.89496	-0.153565	0.877953	NA
ENSMUSG00000000811.13	protein_coding	Txnrd3	538.626	-0.078182	0.319278	-0.244871	0.806556	0.94464
ENSMUSG00000000817.10	protein_coding	Fasl	0.745452	0.751272	4.21334	0.178308	0.858481	NA
ENSMUSG00000000823.16	protein_coding	Zfp512b	3058.84	0.0833356	0.235149	0.354395	0.723043	0.914757
ENSMUSG00000000826.16	protein_coding	Dnajc5	5199.86	-0.212468	0.255972	-0.830046	0.406513	0.725697
ENSMUSG00000000827.18	protein_coding	Tpd52l2	1972.53	-0.00507751	0.272225	-0.0186519	0.985119	0.99713
ENSMUSG00000000838.17	protein_coding	Fmr1	2542.9	-0.0225483	0.222279	-0.101442	0.9192	0.978014
ENSMUSG00000000861.15	protein_coding	Bcl11a	7.43241	3.72368	1.88458	1.97587	0.0481698	0.209069
ENSMUSG00000000876.11	protein_coding	Pxmp4	12065	0.211829	0.234653	0.902733	0.366668	0.689119
ENSMUSG00000000881.12	protein_coding	Dlg3	1550.21	-0.356246	0.288381	-1.23533	0.216708	0.5269
ENSMUSG00000000884.17	protein_coding	Gnb1l	120.53	0.631069	0.451363	1.39814	0.162071	0.446947
ENSMUSG00000000901.17	protein_coding	Mmp11	18.2438	0.742433	0.956949	0.775833	0.437848	0.750243
ENSMUSG00000000902.13	protein_coding	Smarcb1	1236.25	-0.0361022	0.244915	-0.147407	0.882811	0.968369
ENSMUSG00000000903.3	protein_coding	Vpreb3	18.6339	2.45906	1.01514	2.42237	0.0154196	0.0934273
ENSMUSG00000000915.15	protein_coding	Hip1r	2296.64	0.00733924	0.242286	0.0302917	0.975834	0.994045
ENSMUSG00000000916.15	protein_coding	Nsun5	657.815	-0.296288	0.256518	-1.15504	0.248075	0.564496
ENSMUSG00000000934.9	protein_coding	Top1mt	1735.12	0.0283336	0.231027	0.122642	0.902391	0.974091
ENSMUSG00000000942.10	protein_coding	Hoxa4	2.96945	0.728609	2.16421	0.336662	0.736372	NA
ENSMUSG00000000948.16	protein_coding	Gm38393	79.2725	0.200584	0.503471	0.398402	0.690334	0.90118
ENSMUSG00000000957.11	protein_coding	Mmp14	4090.43	-0.280513	0.356849	-0.786083	0.431819	0.745835
ENSMUSG00000000958.10	protein_coding	Slc7a7	215.876	1.58792	0.37756	4.20574	2.60224e-05	0.000508065
ENSMUSG00000000959.7	protein_coding	Oxa1l	3863.46	-0.333291	0.238226	-1.39905	0.161798	0.446494
ENSMUSG00000000976.13	protein_coding	Heatr6	1583.52	-0.422734	0.241377	-1.75135	0.0798865	0.291352
ENSMUSG00000000982.5	protein_coding	Ccl3	10.367	3.58713	1.61995	2.21435	0.026805	0.139769
ENSMUSG00000000983.13	protein_coding	Wfdc18	0.507186	2.37486	4.89227	0.48543	0.627371	NA
ENSMUSG00000001014.6	protein_coding	Icam4	28.868	-1.75643	0.782007	-2.24605	0.0247006	0.131589
ENSMUSG00000001016.12	protein_coding	Ilf2	1081.93	0.1692	0.237764	0.71163	0.476694	0.781957
ENSMUSG00000001017.15	protein_coding	Chtop	4023.44	-0.14741	0.240509	-0.612907	0.539938	0.823542
ENSMUSG00000001018.15	protein_coding	Snapin	1332.39	0.150282	0.237208	0.633544	0.526378	0.814682
ENSMUSG00000001020.8	protein_coding	S100a4	2.43053	1.73548	2.61176	0.664487	0.506378	NA
ENSMUSG00000001021.12	protein_coding	S100a3	1.21252	1.81224	3.52167	0.514595	0.606836	NA
ENSMUSG00000001025.8	protein_coding	S100a6	9.214	3.9806	1.74333	2.28333	0.0224107	0.122782
ENSMUSG00000001027.7	protein_coding	Scn4a	1.03406	-0.130809	4.22603	-0.0309531	0.975307	NA
ENSMUSG00000001029.15	protein_coding	Icam2	58.9417	1.88239	0.810408	2.32277	0.0201916	0.113208
ENSMUSG00000001034.17	protein_coding	Mapk7	147.314	2.62378	0.434362	6.04053	1.53607e-09	7.62872e-08
ENSMUSG00000001036.17	protein_coding	Epn2	548.233	0.543759	0.276915	1.96364	0.0495724	0.213372
ENSMUSG00000001039.12	protein_coding	B9d1	13.4426	0.280398	1.06765	0.262631	0.792835	0.940628
ENSMUSG00000001052.15	protein_coding	Sec24b	1832.32	0.237219	0.227072	1.04469	0.296168	0.617842
ENSMUSG00000001053.15	protein_coding	N4bp3	276.672	0.0517024	0.386713	0.133697	0.893642	0.971369
ENSMUSG00000001054.9	protein_coding	Rmnd5b	899.394	0.11477	0.26627	0.431026	0.666449	0.889462
ENSMUSG00000001056.3	protein_coding	Nhp2	1180.79	0.404765	0.245542	1.64846	0.0992591	0.333623
ENSMUSG00000001062.18	protein_coding	Vps9d1	1744.8	-0.245508	0.228244	-1.07564	0.282089	0.601611
ENSMUSG00000001065.15	protein_coding	Zfp276	3122.41	-0.769203	0.237378	-3.24041	0.00119357	0.0128604
ENSMUSG00000001076.7	protein_coding	C1ql4	7.54503	-1.62364	1.38437	-1.17283	0.240862	0.555956
ENSMUSG00000001082.12	protein_coding	Mfsd10	268.401	0.419553	0.407425	1.02977	0.303118	0.624727
ENSMUSG00000001089.14	protein_coding	Luzp1	1264.4	0.190624	0.251549	0.757802	0.44857	0.759397
ENSMUSG00000001095.5	protein_coding	Slc13a2	76.7368	-3.27963	0.565096	-5.80367	6.48807e-09	2.95573e-07
ENSMUSG00000001098.15	protein_coding	Kctd10	632.244	0.12054	0.273692	0.44042	0.659633	0.886895
ENSMUSG00000001100.10	protein_coding	Poldip2	7099.13	-0.240591	0.256747	-0.937077	0.348719	0.674113
ENSMUSG00000001103.7	protein_coding	Sebox	45.0258	-0.770437	0.694966	-1.1086	0.267604	0.587469
ENSMUSG00000001105.15	protein_coding	Ift20	1882.72	-0.294238	0.239036	-1.23094	0.218347	0.529044
ENSMUSG00000001119.7	protein_coding	Col6a1	83.9043	2.34423	0.668283	3.50784	0.000451763	0.00576663
ENSMUSG00000001120.15	protein_coding	Pcbp3	66.6397	0.158037	0.530252	0.298041	0.765672	0.931006
ENSMUSG00000001123.15	protein_coding	Lgals9	34357	-0.22417	0.290206	-0.77245	0.439848	0.751986
ENSMUSG00000001127.12	protein_coding	Araf	5345.16	-0.523803	0.226475	-2.31285	0.0207309	0.115508
ENSMUSG00000001128.7	protein_coding	Cfp	591.047	1.12427	0.442887	2.5385	0.0111328	0.0729228
ENSMUSG00000001131.11	protein_coding	Timp1	2.90052	4.90526	2.79596	1.75441	0.0793605	NA
ENSMUSG00000001134.9	protein_coding	Uxt	951.452	-0.759843	0.253637	-2.99579	0.00273738	0.0249661
ENSMUSG00000001138.13	protein_coding	Cnnm3	1787.58	0.122103	0.226452	0.5392	0.589749	0.852882
ENSMUSG00000001143.13	protein_coding	Lman2l	991.789	-0.586371	0.244121	-2.40197	0.0163071	0.0974085
ENSMUSG00000001150.7	protein_coding	Mcm3ap	1723.22	-0.42095	0.250189	-1.68253	0.092467	0.319114
ENSMUSG00000001151.10	protein_coding	Pcnt	849.148	-0.522328	0.282837	-1.84674	0.0647842	0.253735
ENSMUSG00000001155.13	protein_coding	Ftcd	39318.7	-0.60883	0.211924	-2.87286	0.0040677	0.0339951
ENSMUSG00000001156.9	protein_coding	Mxd1	463.733	-0.789429	0.282966	-2.78983	0.00527354	0.0413355
ENSMUSG00000001157.13	protein_coding	Gmcl1	943.533	-0.634268	0.246606	-2.572	0.0101114	0.0678964
ENSMUSG00000001158.13	protein_coding	Snrnp27	927.658	-0.272955	0.283767	-0.9619	0.3361	0.660606
ENSMUSG00000001166.17	protein_coding	Oas1c	104.558	0.455203	0.489618	0.929712	0.35252	0.677187
ENSMUSG00000001173.15	protein_coding	Ocrl	661.208	-0.296775	0.262391	-1.13104	0.258038	0.575644
ENSMUSG00000001175.14	protein_coding	Calm1	8268.1	-0.171155	0.259916	-0.658503	0.510215	0.804547
ENSMUSG00000001211.15	protein_coding	Agpat3	29265.6	-0.197489	0.272622	-0.724405	0.468817	0.775697
ENSMUSG00000001225.12	protein_coding	Slc26a3	7.33753	0.167113	1.44667	0.115515	0.908037	0.975835
ENSMUSG00000001227.12	protein_coding	Sema6b	288.522	0.394825	0.322181	1.22548	0.220396	0.531601
ENSMUSG00000001228.14	protein_coding	Uhrf1	41.3508	2.16547	0.686845	3.15277	0.00161729	0.0162686
ENSMUSG00000001229.9	protein_coding	Dpp9	4980.8	0.0566049	0.299162	0.189211	0.849927	0.958501
ENSMUSG00000001240.13	protein_coding	Ramp2	119.927	1.74716	0.638222	2.73754	0.00619003	0.0467648
ENSMUSG00000001247.16	protein_coding	Lsr	13088.8	0.496113	0.212958	2.32963	0.0198257	0.11164
ENSMUSG00000001248.15	protein_coding	Gramd1a	1089.39	0.0291442	0.307055	0.094915	0.924382	0.979448
ENSMUSG00000001249.14	protein_coding	Hpn	36047.2	-0.284926	0.210677	-1.35243	0.176238	0.469581
ENSMUSG00000001270.9	protein_coding	Ckb	75.3105	3.12748	0.842366	3.71273	0.000205034	0.00296728
ENSMUSG00000001280.13	protein_coding	Sp1	3242.1	-0.218801	0.237306	-0.922021	0.356518	0.680255
ENSMUSG00000001281.10	protein_coding	Itgb7	15.2681	0.988717	1.07161	0.92265	0.356189	0.680255
ENSMUSG00000001285.12	protein_coding	Myg1	1051.32	-0.458424	0.240538	-1.90583	0.0566723	0.232739
ENSMUSG00000001288.15	protein_coding	Rarg	262.704	2.52076	0.5268	4.78505	1.70944e-06	4.78776e-05
ENSMUSG00000001289.12	protein_coding	Pfdn5	2876.97	-0.43341	0.220006	-1.96999	0.0488393	0.211044
ENSMUSG00000001300.16	protein_coding	Efnb2	82.8356	1.01542	0.586164	1.73232	0.0832165	0.298886
ENSMUSG00000001305.5	protein_coding	Rrp15	694.329	0.000379057	0.303691	0.00124816	0.999004	0.999561
ENSMUSG00000001313.12	protein_coding	Rnd2	413.335	-0.569286	0.322992	-1.76254	0.0779789	0.286579
ENSMUSG00000001323.17	protein_coding	Srr	7019.58	0.19646	0.287473	0.683403	0.494352	0.793326
ENSMUSG00000001333.9	protein_coding	Sync	1.6562	2.38768	3.12087	0.765066	0.444232	NA
ENSMUSG00000001334.9	protein_coding	Fndc5	11.6756	0.343163	1.12324	0.305511	0.759977	0.92793
ENSMUSG00000001348.15	protein_coding	Acp5	7649.16	-0.114062	0.227684	-0.500967	0.616395	0.86411
ENSMUSG00000001349.5	protein_coding	Cnn1	0.558497	-0.965237	4.95999	-0.194604	0.845703	NA
ENSMUSG00000001366.14	protein_coding	Fbxo9	4802.1	-0.457686	0.2268	-2.01802	0.0435897	0.196024
ENSMUSG00000001376.17	protein_coding	Vps50	1255.69	0.0114131	0.236405	0.0482779	0.961495	0.990343
ENSMUSG00000001380.6	protein_coding	Hars	2209.26	-0.339399	0.282273	-1.20238	0.229216	0.541623
ENSMUSG00000001383.8	protein_coding	Zmat2	2443.44	-0.444326	0.244656	-1.81612	0.0693518	0.265149
ENSMUSG00000001403.13	protein_coding	Ube2c	297.705	3.15007	0.536454	5.87203	4.30497e-09	2.03251e-07
ENSMUSG00000001415.10	protein_coding	Smg5	2857.33	0.00135827	0.222003	0.00611825	0.995118	0.998891
ENSMUSG00000001416.13	protein_coding	Cct3	6144.09	-0.109851	0.266831	-0.411686	0.680569	0.896751
ENSMUSG00000001418.13	protein_coding	Glmp	5004.69	-0.130484	0.225786	-0.577909	0.563326	0.836661
ENSMUSG00000001419.17	protein_coding	Mef2d	3177.01	0.792791	0.232732	3.40646	0.000658119	0.00781871
ENSMUSG00000001420.13	protein_coding	Tmem79	141.825	-0.708846	0.385406	-1.83922	0.065883	0.256271
ENSMUSG00000001424.14	protein_coding	Snd1	6619.38	0.379459	0.230245	1.64806	0.0993401	0.33371
ENSMUSG00000001435.15	protein_coding	Col18a1	107044	-0.459389	0.221262	-2.07622	0.0378735	0.178349
ENSMUSG00000001436.15	protein_coding	Slc19a1	872.7	-0.698896	0.260915	-2.67864	0.00739224	0.0532998
ENSMUSG00000001440.5	protein_coding	Kpnb1	9950.83	0.0585465	0.235178	0.248946	0.803403	0.943619
ENSMUSG00000001441.13	protein_coding	Npepps	2555.32	-0.269315	0.223999	-1.20231	0.229245	0.541623
ENSMUSG00000001444.2	protein_coding	Tbx21	1.49017	-0.195618	3.18434	-0.0614312	0.951016	NA
ENSMUSG00000001445.10	protein_coding	Mrpl10	3237.13	-0.106224	0.264626	-0.401411	0.688117	0.900238
ENSMUSG00000001467.5	protein_coding	Cyp51	3674.92	0.946626	0.225116	4.20506	2.61017e-05	0.000508522
ENSMUSG00000001472.17	protein_coding	Tcf25	12220.7	-0.395977	0.245447	-1.61329	0.106681	0.349018
ENSMUSG00000001473.6	protein_coding	Tubb6	1027.58	2.42177	0.277797	8.71778	2.8371e-18	4.22704e-16
ENSMUSG00000001482.15	protein_coding	Def8	4057.79	-0.194998	0.300721	-0.648437	0.516703	0.808131
ENSMUSG00000001493.9	protein_coding	Meox1	3.79471	0.0121487	1.89697	0.00640428	0.99489	NA
ENSMUSG00000001494.6	protein_coding	Sost	0.517204	2.40886	4.88469	0.493145	0.62191	NA
ENSMUSG00000001497.18	protein_coding	Pax9	0.916771	1.35314	4.46769	0.302873	0.761987	NA
ENSMUSG00000001506.10	protein_coding	Col1a1	94.2588	4.10623	0.668892	6.13885	8.31188e-10	4.32908e-08
ENSMUSG00000001507.16	protein_coding	Itga3	625.077	0.862328	0.283378	3.04303	0.00234209	0.0221384
ENSMUSG00000001508.15	protein_coding	Sgca	1.00293	-0.203674	3.31162	-0.061503	0.950959	NA
ENSMUSG00000001517.14	protein_coding	Foxm1	159.695	3.62609	0.445257	8.14382	3.83012e-16	4.55034e-14
ENSMUSG00000001518.12	protein_coding	Itfg2	752.399	-0.371466	0.262195	-1.41676	0.156554	0.437999
ENSMUSG00000001520.12	protein_coding	Nrip2	14.8292	1.54949	1.07791	1.4375	0.150575	0.427657
ENSMUSG00000001521.12	protein_coding	Tulp3	61.9605	1.6462	0.577568	2.85023	0.00436877	0.0358677
ENSMUSG00000001524.14	protein_coding	Gtf2h4	895.53	-0.123942	0.249955	-0.495856	0.619996	0.865665
ENSMUSG00000001525.10	protein_coding	Tubb5	3086.55	1.32217	0.230547	5.73492	9.75597e-09	4.26284e-07
ENSMUSG00000001542.7	protein_coding	Ell2	8601.87	-1.02606	0.324131	-3.16559	0.00154768	0.0157339
ENSMUSG00000001552.14	protein_coding	Jup	3095.55	-0.0597698	0.237107	-0.25208	0.80098	0.943187
ENSMUSG00000001555.10	protein_coding	Fkbp10	22.0485	3.54462	1.02698	3.45151	0.000557462	0.00684661
ENSMUSG00000001569.10	protein_coding	Nom1	1768.87	-0.48901	0.286399	-1.70745	0.087739	0.309101
ENSMUSG00000001576.14	protein_coding	Ergic1	4863.09	0.0201047	0.218921	0.0918352	0.926829	0.980128
ENSMUSG00000001583.13	protein_coding	Tnk1	4.0303	-0.632333	1.81137	-0.349091	0.727021	NA
ENSMUSG00000001588.12	protein_coding	Acap1	24.8543	3.08159	1.02355	3.0107	0.00260647	0.0240374
ENSMUSG00000001604.14	protein_coding	Tcea3	3070.06	-0.176875	0.261416	-0.676604	0.498657	0.797263
ENSMUSG00000001622.15	protein_coding	Csn3	2.35014	-2.06864	2.4188	-0.855235	0.392421	NA
ENSMUSG00000001627.12	protein_coding	Ifrd1	2123.5	0.622658	0.227892	2.73225	0.00629034	0.0473064
ENSMUSG00000001630.13	protein_coding	Stk38l	1021.97	-0.301238	0.294851	-1.02166	0.30694	0.629958
ENSMUSG00000001632.16	protein_coding	Brpf1	1399.32	-0.283377	0.239767	-1.18189	0.237251	0.551021
ENSMUSG00000001642.18	protein_coding	Akr1b3	354.885	1.1559	0.303568	3.80773	0.000140246	0.00215309
ENSMUSG00000001656.3	protein_coding	Hoxc11	0.517204	2.40886	4.88469	0.493145	0.62191	NA
ENSMUSG00000001657.7	protein_coding	Hoxc8	6.72705	-2.24873	1.82652	-1.23115	0.218265	0.528988
ENSMUSG00000001663.10	protein_coding	Gstt1	9426.66	0.114933	0.248711	0.462114	0.644	0.87849
ENSMUSG00000001665.11	protein_coding	Gstt3	4440.64	-0.0589225	0.292542	-0.201416	0.840373	0.954908
ENSMUSG00000001666.8	protein_coding	Ddt	18224.9	-0.481209	0.229002	-2.10133	0.0356121	0.170707
ENSMUSG00000001670.13	protein_coding	Tat	230336	-1.50159	0.35197	-4.26623	1.98805e-05	0.000403313
ENSMUSG00000001672.14	protein_coding	Marveld3	111.068	0.247544	0.435307	0.568665	0.569583	0.840985
ENSMUSG00000001674.11	protein_coding	Ddx18	1524.83	-0.200504	0.252141	-0.795207	0.426493	0.741427
ENSMUSG00000001687.15	protein_coding	Ubl3	4502.12	-0.317005	0.291651	-1.08693	0.277068	0.596305
ENSMUSG00000001700.9	protein_coding	Gramd3	2662.63	-0.676546	0.257063	-2.63183	0.00849267	0.0593736
ENSMUSG00000001707.8	protein_coding	Eef1e1	690.852	-0.188111	0.339044	-0.554828	0.579012	0.845841
ENSMUSG00000001729.14	protein_coding	Akt1	3469.93	-0.0162365	0.260206	-0.0623986	0.950245	0.98598
ENSMUSG00000001739.14	protein_coding	Cldn15	3.49579	0.149528	1.94139	0.0770212	0.938607	NA
ENSMUSG00000001741.12	protein_coding	Il16	69.0559	2.07257	0.778124	2.66354	0.00773221	0.0552688
ENSMUSG00000001750.15	protein_coding	Tcirg1	3275.58	-0.103605	0.283818	-0.365039	0.715083	0.911824
ENSMUSG00000001751.9	protein_coding	Naglu	2094.12	-0.278246	0.224034	-1.24198	0.214243	0.523637
ENSMUSG00000001755.12	protein_coding	Coasy	9848.74	-0.145401	0.241922	-0.601026	0.547822	0.827481
ENSMUSG00000001761.7	protein_coding	Smo	465.58	-0.199145	0.320574	-0.621214	0.534459	0.81975
ENSMUSG00000001763.14	protein_coding	Tspan33	934.686	-1.10092	0.258672	-4.25606	2.08062e-05	0.00041882
ENSMUSG00000001767.5	protein_coding	Crnkl1	1180.11	-0.0239838	0.253169	-0.0947342	0.924526	0.979448
ENSMUSG00000001768.16	protein_coding	Rin2	1248.73	0.618127	0.313606	1.97103	0.0487202	0.210653
ENSMUSG00000001774.8	protein_coding	Chordc1	3642.03	0.131966	0.247775	0.532603	0.594308	0.855392
ENSMUSG00000001783.3	protein_coding	Rtcb	4137.62	-0.0418643	0.286165	-0.146294	0.883689	0.968459
ENSMUSG00000001785.13	protein_coding	Pwp1	1360.28	0.134654	0.262321	0.513316	0.60773	0.861157
ENSMUSG00000001786.14	protein_coding	Fbxo7	1288.19	-0.44196	0.243501	-1.81502	0.0695201	0.265476
ENSMUSG00000001794.13	protein_coding	Capns1	4766.92	-0.415157	0.239118	-1.73621	0.0825274	0.297637
ENSMUSG00000001802.16	protein_coding	Lrp3	1479.57	0.0413237	0.276757	0.149314	0.881306	0.96796
ENSMUSG00000001827.12	protein_coding	Folr1	2.728	1.42833	2.23594	0.638805	0.52295	NA
ENSMUSG00000001829.17	protein_coding	Clpb	3274.69	0.175689	0.255333	0.68808	0.491403	0.792603
ENSMUSG00000001833.17	protein_coding	2022-09-07	3640.51	0.0290061	0.242244	0.119739	0.90469	0.975053
ENSMUSG00000001844.10	protein_coding	Zdhhc4	1141.23	-0.181701	0.246509	-0.737099	0.461062	0.770287
ENSMUSG00000001847.14	protein_coding	Rac1	9608.13	-0.297612	0.261284	-1.13903	0.25469	0.571955
ENSMUSG00000001855.15	protein_coding	Nup214	1255.99	0.0805047	0.359073	0.224202	0.8226	0.949602
ENSMUSG00000001864.13	protein_coding	Aif1l	5.45303	3.21118	2.20038	1.45938	0.144461	NA
ENSMUSG00000001870.15	protein_coding	Ltbp1	28.185	1.38319	0.83669	1.65317	0.0982956	0.331796
ENSMUSG00000001891.16	protein_coding	Ugp2	28156.4	-0.480452	0.247748	-1.93928	0.0524675	0.221637
ENSMUSG00000001909.16	protein_coding	Trmt1	2402.2	-0.432296	0.229555	-1.88319	0.059674	0.240669
ENSMUSG00000001910.4	protein_coding	Nacc1	2182.51	-0.0516071	0.235324	-0.219302	0.826415	0.950021
ENSMUSG00000001911.16	protein_coding	Nfix	6169.17	-0.507865	0.275208	-1.84539	0.0649814	0.254069
ENSMUSG00000001918.17	protein_coding	Slc1a5	77.5114	0.652904	0.506033	1.29024	0.196967	0.49948
ENSMUSG00000001924.15	protein_coding	Uba1	12557.2	-0.35027	0.21738	-1.61132	0.107109	0.349726
ENSMUSG00000001930.17	protein_coding	Vwf	57.004	1.63416	0.668454	2.44469	0.0144978	0.0893919
ENSMUSG00000001942.8	protein_coding	Siae	4716.99	0.249217	0.229087	1.08787	0.276652	0.596242
ENSMUSG00000001943.8	protein_coding	Vsig2	17.5925	1.47274	1.0195	1.44458	0.148577	0.424845
ENSMUSG00000001946.14	protein_coding	Esam	208.267	0.798368	0.539655	1.47941	0.139032	0.409194
ENSMUSG00000001948.10	protein_coding	Spa17	49.973	-0.01397	0.588907	-0.0237218	0.981074	0.995422
ENSMUSG00000001962.8	protein_coding	Fam50a	1298.35	-0.176812	0.239967	-0.736818	0.461233	0.770361
ENSMUSG00000001964.14	protein_coding	Emd	886.295	-0.282477	0.292466	-0.965846	0.334121	0.658354
ENSMUSG00000001983.7	protein_coding	Taco1	1469.05	-0.107541	0.301304	-0.356919	0.721152	0.914177
ENSMUSG00000001985.9	protein_coding	Grik3	3.30191	-0.428329	2.0538	-0.208555	0.834796	NA
ENSMUSG00000001986.16	protein_coding	Gria3	275.725	1.75699	0.320134	5.48831	4.05791e-08	1.61049e-06
ENSMUSG00000001995.9	protein_coding	Sipa1l2	306.46	0.216665	0.409439	0.529176	0.596683	0.856581
ENSMUSG00000001998.15	protein_coding	Ap4e1	647.386	-0.414727	0.27654	-1.4997	0.133692	0.398733
ENSMUSG00000001999.15	protein_coding	Blvra	579.398	-0.414118	0.264618	-1.56497	0.117591	0.370378
ENSMUSG00000002006.12	protein_coding	Pdzd4	5.15504	3.09	1.91212	1.61601	0.106093	NA
ENSMUSG00000002007.5	protein_coding	Srpk3	1.14205	3.52928	4.01	0.880118	0.378795	NA
ENSMUSG00000002010.17	protein_coding	Idh3g	4189.53	-0.164456	0.239081	-0.687865	0.491538	0.792603
ENSMUSG00000002012.13	protein_coding	Pnck	1.605	4.05577	3.47778	1.16619	0.243537	NA
ENSMUSG00000002014.12	protein_coding	Ssr4	4717.42	-0.605627	0.215059	-2.8161	0.00486107	0.0388374
ENSMUSG00000002015.5	protein_coding	Bcap31	9329.63	-0.209536	0.217982	-0.961257	0.336423	0.661027
ENSMUSG00000002017.9	protein_coding	Fam98a	2240.09	0.0532276	0.238996	0.222714	0.823758	0.949787
ENSMUSG00000002020.15	protein_coding	Ltbp2	29.3913	-0.927701	0.742881	-1.24879	0.211742	0.520255
ENSMUSG00000002028.13	protein_coding	Kmt2a	1831.19	-0.358292	0.243102	-1.47383	0.140527	0.411557
ENSMUSG00000002031.12	protein_coding	Ift46	1793.74	-0.277967	0.254609	-1.09174	0.274947	0.594966
ENSMUSG00000002032.17	protein_coding	Tmem25	2807.92	-0.830604	0.305906	-2.71523	0.00662297	0.0493182
ENSMUSG00000002033.14	protein_coding	Cd3g	3.44196	0.209859	2.03919	0.102913	0.918032	NA
ENSMUSG00000002043.17	protein_coding	Trappc6a	529.11	-1.00604	0.274198	-3.66904	0.000243462	0.00346005
ENSMUSG00000002052.6	protein_coding	Supt6	4633.01	-0.127163	0.253632	-0.501368	0.616112	0.864047
ENSMUSG00000002055.9	protein_coding	Spag5	207.531	4.11639	0.414002	9.94293	2.70734e-23	6.39107e-21
ENSMUSG00000002057.4	protein_coding	Foxn1	3.0475	-1.15936	2.47709	-0.468034	0.63976	NA
ENSMUSG00000002058.13	protein_coding	Unc119	1052.05	1.23546	0.323302	3.8214	0.000132697	0.0020563
ENSMUSG00000002059.18	protein_coding	Rab34	401.678	0.726318	0.293776	2.47235	0.0134227	0.0842198
ENSMUSG00000002064.10	protein_coding	Sdf2	1922.32	-0.154529	0.250737	-0.616301	0.537696	0.821803
ENSMUSG00000002068.16	protein_coding	Ccne1	153.194	-0.357384	0.646867	-0.552485	0.580616	0.847019
ENSMUSG00000002076.11	protein_coding	Hsf2bp	31.7861	4.71337	0.919206	5.12766	2.93365e-07	1.00047e-05
ENSMUSG00000002083.13	protein_coding	Bbc3	543.756	0.0428717	0.286359	0.149713	0.880991	0.967924
ENSMUSG00000002100.15	protein_coding	Mybpc3	11.3201	3.23959	1.46035	2.21836	0.0265301	0.138853
ENSMUSG00000002102.15	protein_coding	Psmc3	6461.87	-0.332455	0.279618	-1.18896	0.234455	0.547559
ENSMUSG00000002103.15	protein_coding	Acp2	4949.49	-0.0537567	0.220515	-0.243778	0.807403	0.944959
ENSMUSG00000002104.11	protein_coding	Rapsn	0.526657	-0.121837	4.97985	-0.024466	0.980481	NA
ENSMUSG00000002105.15	protein_coding	Slc39a13	655.591	-0.37297	0.273367	-1.36436	0.172456	0.462895
ENSMUSG00000002107.18	protein_coding	Celf2	622.212	-1.14768	0.398593	-2.87932	0.00398529	0.0334165
ENSMUSG00000002108.10	protein_coding	Nr1h3	5538.68	-0.264352	0.228299	-1.15792	0.246896	0.563066
ENSMUSG00000002109.14	protein_coding	Ddb2	486.761	0.0929284	0.317041	0.293112	0.769437	0.932655
ENSMUSG00000002111.8	protein_coding	Spi1	110.63	2.09106	0.664705	3.14584	0.0016561	0.0165765
ENSMUSG00000002129.11	protein_coding	Sf3a1	1748.58	-0.17923	0.265957	-0.673904	0.500372	0.798812
ENSMUSG00000002147.18	protein_coding	Stat6	3893.99	-0.0831	0.219227	-0.379059	0.704644	0.907454
ENSMUSG00000002204.9	protein_coding	Napsa	8.94959	1.1508	1.29668	0.887497	0.374812	0.697406
ENSMUSG00000002205.16	protein_coding	Vrk3	2109.65	-0.151443	0.240085	-0.630787	0.52818	0.81551
ENSMUSG00000002210.11	protein_coding	Smg9	600.226	-0.067092	0.266215	-0.252022	0.801024	0.943187
ENSMUSG00000002221.11	protein_coding	Paxip1	1490.28	-0.488002	0.23718	-2.05751	0.0396367	0.184643
ENSMUSG00000002222.14	protein_coding	Rmnd5a	14746.5	-0.295411	0.24127	-1.2244	0.220803	0.531875
ENSMUSG00000002227.15	protein_coding	Mov10	2119.83	0.214502	0.243743	0.880032	0.378842	0.700673
ENSMUSG00000002228.7	protein_coding	Ppm1j	5.3059	4.47287	2.17853	2.05316	0.0400572	NA
ENSMUSG00000002233.13	protein_coding	Rhoc	1242.29	1.58495	0.292016	5.4276	5.71178e-08	2.20431e-06
ENSMUSG00000002249.21	protein_coding	Tead3	1112.05	-0.380346	0.241984	-1.57178	0.116001	0.367654
ENSMUSG00000002250.16	protein_coding	Ppard	519.921	-0.0526827	0.290878	-0.181116	0.856277	0.961542
ENSMUSG00000002257.8	protein_coding	Def6	3.07298	3.33141	2.6928	1.23715	0.21603	NA
ENSMUSG00000002265.16	protein_coding	Peg3	6077.22	1.05057	0.261998	4.00983	6.07616e-05	0.00105995
ENSMUSG00000002266.17	protein_coding	Zim1	12.5419	0.353812	1.17605	0.300848	0.763531	0.929584
ENSMUSG00000002274.12	protein_coding	Metrn	196.184	-0.302205	0.36379	-0.830711	0.406137	0.725493
ENSMUSG00000002279.18	protein_coding	Lmf1	2753.91	-0.290685	0.224463	-1.29503	0.195311	0.496511
ENSMUSG00000002280.10	protein_coding	Narfl	1670.45	-0.288094	0.285916	-1.00762	0.313638	0.637196
ENSMUSG00000002289.15	protein_coding	Angptl4	18469.4	-0.401466	0.245927	-1.63246	0.102583	0.339951
ENSMUSG00000002297.16	protein_coding	Dbf4	516.934	2.17235	0.296086	7.33688	2.18631e-13	1.8484e-11
ENSMUSG00000002307.15	protein_coding	Daxx	1185.56	-0.0143289	0.23523	-0.0609145	0.951427	0.986708
ENSMUSG00000002308.15	protein_coding	Cd320	310.83	-0.51425	0.341186	-1.50725	0.131748	0.395654
ENSMUSG00000002319.16	protein_coding	Ipo4	2327.46	-0.324423	0.23381	-1.38755	0.165274	0.452039
ENSMUSG00000002320.15	protein_coding	Tm9sf1	4336.89	-0.362202	0.241177	-1.50181	0.133145	0.397729
ENSMUSG00000002324.8	protein_coding	Rec8	49.232	-0.0333692	0.617092	-0.0540749	0.956875	0.988847
ENSMUSG00000002325.15	protein_coding	Irf9	3290.63	-0.297519	0.270014	-1.10187	0.27052	0.59066
ENSMUSG00000002326.6	protein_coding	Gmpr2	792.828	0.117872	0.250107	0.471287	0.637436	0.874743
ENSMUSG00000002329.7	protein_coding	Mdp1	998.051	0.0865103	0.263527	0.328278	0.742701	0.921063
ENSMUSG00000002332.16	protein_coding	Dhrs1	6246.67	-0.391155	0.229387	-1.70522	0.0881532	0.30983
ENSMUSG00000002341.8	protein_coding	Ncan	10.3762	-0.835284	1.30297	-0.641061	0.521483	0.811003
ENSMUSG00000002342.17	protein_coding	Tmem161a	1272.35	-0.392658	0.251558	-1.56091	0.118546	0.372369
ENSMUSG00000002343.11	protein_coding	Armc6	311.015	-0.131065	0.304279	-0.430739	0.666658	0.889462
ENSMUSG00000002345.18	protein_coding	Borcs8	700.365	0.0539643	0.261537	0.206336	0.836529	0.95404
ENSMUSG00000002346.16	protein_coding	Slc25a42	8001.22	0.778213	0.221607	3.51168	0.000445291	0.00570405
ENSMUSG00000002365.10	protein_coding	Snx9	3814.18	-0.156143	0.301569	-0.517769	0.60462	0.85991
ENSMUSG00000002372.9	protein_coding	Ranbp3	2127.73	-0.0177516	0.229217	-0.0774442	0.93827	0.983237
ENSMUSG00000002379.7	protein_coding	Ndufa11	2405.71	-0.43215	0.223966	-1.92953	0.0536649	0.224658
ENSMUSG00000002384.2	protein_coding	Bmp8b	70.9763	3.85397	0.604104	6.37965	1.77496e-10	1.03409e-08
ENSMUSG00000002393.14	protein_coding	Nr2f6	6359.2	0.28488	0.235826	1.20801	0.227045	0.539265
ENSMUSG00000002395.14	protein_coding	Use1	2216.97	-0.485653	0.226696	-2.14231	0.0321686	0.159327
ENSMUSG00000002396.8	protein_coding	Ocel1	415.652	-0.126863	0.294026	-0.431469	0.666127	0.88939
ENSMUSG00000002409.18	protein_coding	Dyrk1b	846.568	-0.0850335	0.248953	-0.341565	0.732678	0.918232
ENSMUSG00000002413.15	protein_coding	Braf	1979.34	-0.733153	0.258002	-2.84166	0.00448793	0.0366309
ENSMUSG00000002416.13	protein_coding	Ndufb2	2796.45	-0.565946	0.239274	-2.36527	0.0180172	0.104565
ENSMUSG00000002428.12	protein_coding	Hltf	1106.51	0.358033	0.239949	1.49212	0.135667	0.403011
ENSMUSG00000002455.14	protein_coding	Prpf6	3668.28	-0.319182	0.286697	-1.11331	0.265576	0.585165
ENSMUSG00000002458.13	protein_coding	Rgs19	39.5812	3.34671	0.868749	3.85233	0.000117	0.00185092
ENSMUSG00000002459.17	protein_coding	Rgs20	24.0742	-0.230225	0.959525	-0.239937	0.810379	0.946371
ENSMUSG00000002475.15	protein_coding	Abhd3	5693.19	-0.418077	0.215772	-1.93759	0.0526734	0.222145
ENSMUSG00000002477.4	protein_coding	Snrpd1	733.754	0.0659041	0.27112	0.243081	0.807942	0.945286
ENSMUSG00000002486.15	protein_coding	Tchp	215.611	0.178562	0.409156	0.436415	0.662535	0.888125
ENSMUSG00000002489.16	protein_coding	Tiam1	22.0624	2.64124	0.973173	2.71405	0.00664659	0.0494333
ENSMUSG00000002496.10	protein_coding	Tsc2	3803.68	-0.0841354	0.238265	-0.353116	0.724001	0.915055
ENSMUSG00000002500.15	protein_coding	Rpl3l	5.31138	-0.189703	1.63732	-0.115862	0.907762	NA
ENSMUSG00000002504.14	protein_coding	Slc9a3r2	536.027	0.0102414	0.299324	0.0342151	0.972706	0.993505
ENSMUSG00000002524.17	protein_coding	Puf60	3931.39	-0.295417	0.245537	-1.20315	0.228919	0.541311
ENSMUSG00000002546.16	protein_coding	Golga2	3307.14	0.0162473	0.229754	0.0707163	0.943624	0.984538
ENSMUSG00000002550.16	protein_coding	Uck1	2867.21	0.710096	0.247141	2.87324	0.00406287	0.0339857
ENSMUSG00000002565.16	protein_coding	Scin	2.35804	-1.19883	2.6293	-0.455951	0.648425	NA
ENSMUSG00000002578.17	protein_coding	Ikzf4	27.115	-0.808333	0.769967	-1.04983	0.293797	0.615461
ENSMUSG00000002580.7	protein_coding	Mien1	2063.63	-0.0601939	0.242263	-0.248465	0.803775	0.943873
ENSMUSG00000002588.13	protein_coding	Pon1	58955.7	-0.765592	0.240859	-3.17859	0.00147992	0.0151723
ENSMUSG00000002602.16	protein_coding	Axl	621.514	2.68167	0.522775	5.12968	2.90228e-07	9.95927e-06
ENSMUSG00000002603.15	protein_coding	Tgfb1	190.314	1.53291	0.565695	2.70978	0.00673273	0.04987
ENSMUSG00000002608.8	protein_coding	Ccdc97	1523.93	-0.151758	0.231308	-0.656085	0.511769	0.805266
ENSMUSG00000002617.14	protein_coding	Zfp40	207.165	0.117045	0.456483	0.256405	0.797638	0.942696
ENSMUSG00000002625.9	protein_coding	Akap8l	2927.06	-0.230281	0.277931	-0.828553	0.407357	0.726219
ENSMUSG00000002633.4	protein_coding	Shh	6.77034	-0.541549	1.44048	-0.37595	0.706954	0.908414
ENSMUSG00000002635.11	protein_coding	Pdcd2l	426.884	-0.210011	0.294862	-0.712235	0.476319	0.781765
ENSMUSG00000002658.9	protein_coding	Gtf2f1	1358.05	-0.240071	0.248591	-0.965726	0.334182	0.658385
ENSMUSG00000002660.8	protein_coding	Clpp	2393.65	-0.318242	0.245588	-1.29583	0.195033	0.496158
ENSMUSG00000002661.14	protein_coding	Alkbh7	417.004	-0.162999	0.303884	-0.536385	0.591692	0.854332
ENSMUSG00000002668.8	protein_coding	Dennd1c	61.012	2.12465	0.749746	2.83382	0.00459949	0.0372139
ENSMUSG00000002679.14	protein_coding	Med6	579.304	0.11318	0.262016	0.431958	0.665772	0.889203
ENSMUSG00000002688.8	protein_coding	Prkd1	0.74561	0.743221	4.21294	0.176414	0.859969	NA
ENSMUSG00000002699.13	protein_coding	Lcp2	184.898	2.86534	0.591137	4.84716	1.25241e-06	3.68616e-05
ENSMUSG00000002718.14	protein_coding	Cse1l	2488.25	0.125195	0.25495	0.491056	0.623387	0.867662
ENSMUSG00000002728.14	protein_coding	Naa20	1086.23	-0.198188	0.257719	-0.769009	0.441888	0.754055
ENSMUSG00000002731.6	protein_coding	Prkra	969.848	-0.150224	0.259804	-0.57822	0.563115	0.836661
ENSMUSG00000002732.14	protein_coding	Fkbp7	134.75	0.170152	0.406876	0.418191	0.675807	0.894358
ENSMUSG00000002733.8	protein_coding	Plekha3	1416.85	-0.228373	0.254711	-0.896599	0.369933	0.691869
ENSMUSG00000002741.9	protein_coding	Ykt6	3933.52	-0.234662	0.252436	-0.929591	0.352583	0.677187
ENSMUSG00000002748.7	protein_coding	Baz1b	4887.49	-0.279815	0.23861	-1.17269	0.240921	0.556021
ENSMUSG00000002763.16	protein_coding	Pex6	5510.28	-0.775139	0.226334	-3.42476	0.000615335	0.00741027
ENSMUSG00000002767.13	protein_coding	Mrpl2	2410.62	-0.214039	0.232278	-0.92148	0.3568	0.680348
ENSMUSG00000002768.8	protein_coding	Mea1	2094.7	-0.265897	0.241544	-1.10082	0.270974	0.5908
ENSMUSG00000002769.9	protein_coding	Gnmt	96491.9	-0.590288	0.2209	-2.67219	0.00753575	0.0540985
ENSMUSG00000002771.12	protein_coding	Grin2d	13.4457	-0.71453	1.16163	-0.615111	0.538481	0.822108
ENSMUSG00000002778.14	protein_coding	Kdelr1	8481.67	-0.279705	0.225156	-1.24227	0.214135	0.523516
ENSMUSG00000002781.19	protein_coding	Tmem143	1600.81	-0.0235086	0.258605	-0.0909055	0.927568	0.980313
ENSMUSG00000002791.16	transcribed_unprocessed_pseudogene	Pdxk-ps	2.20383	4.50687	3.07393	1.46616	0.142604	NA
ENSMUSG00000002797.9	protein_coding	Ggct	780.205	0.844807	0.258914	3.26289	0.00110282	0.012127
ENSMUSG00000002799.6	protein_coding	Jag2	17.8006	2.01845	1.33276	1.51448	0.129904	0.392496
ENSMUSG00000002803.14	protein_coding	Btbd6	930.827	-0.217748	0.254965	-0.85403	0.393088	0.714802
ENSMUSG00000002804.4	protein_coding	Nudt14	1115.25	-0.228116	0.337984	-0.67493	0.49972	0.79812
ENSMUSG00000002808.7	protein_coding	Epdr1	131.838	2.27761	0.517506	4.40114	1.07686e-05	0.000239292
ENSMUSG00000002812.4	protein_coding	Flii	4225	0.0495323	0.240301	0.206126	0.836692	0.95404
ENSMUSG00000002814.15	protein_coding	Top3a	492.491	0.388357	0.292912	1.32585	0.184889	0.482587
ENSMUSG00000002820.6	protein_coding	Atg4d	2261.33	-0.448554	0.238584	-1.88007	0.0600988	0.241845
ENSMUSG00000002825.8	protein_coding	Qtrt1	224.386	-0.0020822	0.338858	-0.00614476	0.995097	0.998891
ENSMUSG00000002831.13	protein_coding	Plin4	1925.11	-0.829382	0.340206	-2.43788	0.0147735	0.0905026
ENSMUSG00000002833.11	protein_coding	Hdgfl2	2952.22	-0.2556	0.223185	-1.14524	0.25211	0.568773
ENSMUSG00000002835.9	protein_coding	Chaf1a	113.069	0.344682	0.441506	0.780697	0.434981	0.74856
ENSMUSG00000002844.9	protein_coding	Adprh	281.424	-0.0447661	0.324631	-0.137899	0.89032	0.970429
ENSMUSG00000002845.14	protein_coding	Tmem39a	781.163	-0.144298	0.290493	-0.496735	0.619376	0.865431
ENSMUSG00000002846.9	protein_coding	Timmdc1	1673.75	-0.501784	0.229298	-2.18835	0.0286439	0.146582
ENSMUSG00000002847.7	protein_coding	Pla1a	4435.07	-0.335221	0.216533	-1.54813	0.121591	0.378517
ENSMUSG00000002870.8	protein_coding	Mcm2	221.863	1.64808	0.441156	3.73582	0.000187102	0.00274492
ENSMUSG00000002871.14	protein_coding	Tpra1	1483.06	0.10599	0.275187	0.385157	0.700121	0.905868
ENSMUSG00000002881.14	protein_coding	Nab1	6135.71	-0.010136	0.261708	-0.0387301	0.969106	0.992632
ENSMUSG00000002885.14	protein_coding	Adgre5	477.877	2.22571	0.463715	4.79973	1.58879e-06	4.51946e-05
ENSMUSG00000002897.5	protein_coding	Il17ra	1766.51	-0.242592	0.234651	-1.03384	0.301209	0.622734
ENSMUSG00000002900.16	protein_coding	Lamb1	118.839	2.12615	0.602331	3.52986	0.000415774	0.00537138
ENSMUSG00000002908.17	protein_coding	Kcnn1	388.043	-0.574472	0.301994	-1.90226	0.0571366	0.234229
ENSMUSG00000002910.11	protein_coding	Arrdc2	1019.13	-1.09907	0.263609	-4.16932	3.05513e-05	0.000583332
ENSMUSG00000002944.15	protein_coding	Cd36	8314.61	3.65202	0.389442	9.37759	6.74982e-21	1.30523e-18
ENSMUSG00000002948.19	protein_coding	Map2k7	3113.17	-0.103326	0.233141	-0.44319	0.657628	0.885711
ENSMUSG00000002949.15	protein_coding	Timm44	4301.77	0.196251	0.226763	0.865444	0.386795	0.708605
ENSMUSG00000002957.11	protein_coding	Ap2a2	6848.56	0.146794	0.268894	0.545919	0.585122	0.850221
ENSMUSG00000002963.17	protein_coding	Pnkp	1795.39	0.0986075	0.244483	0.40333	0.686705	0.899621
ENSMUSG00000002968.9	protein_coding	Med25	2908.41	-0.513043	0.230799	-2.2229	0.0262226	0.137674
ENSMUSG00000002980.14	protein_coding	Bcam	78.0869	1.35474	0.640741	2.11433	0.0344873	0.166944
ENSMUSG00000002981.10	protein_coding	Clptm1	8548.42	-0.398351	0.271775	-1.46574	0.14272	0.416007
ENSMUSG00000002983.17	protein_coding	Relb	140.205	2.00034	0.422375	4.73595	2.18031e-06	5.92398e-05
ENSMUSG00000002984.17	protein_coding	Tomm40	2755.2	-0.252195	0.284671	-0.885917	0.375662	0.698415
ENSMUSG00000002985.16	protein_coding	Apoe	1.30598e+06	-0.212463	0.216211	-0.982667	0.325771	0.650583
ENSMUSG00000002992.17	protein_coding	Apoc2	22559.6	0.631	0.245216	2.57324	0.010075	0.0677269
ENSMUSG00000002996.17	protein_coding	Hbp1	7188.27	-0.24719	0.240433	-1.0281	0.303901	0.62574
ENSMUSG00000002997.15	protein_coding	Prkar2b	7.23183	2.5401	1.58819	1.59937	0.109739	0.355376
ENSMUSG00000003031.14	protein_coding	Cdkn1b	2066.86	-0.0772174	0.238909	-0.323208	0.746538	0.922626
ENSMUSG00000003032.8	protein_coding	Klf4	63.0658	1.41089	0.605123	2.33158	0.0197227	0.11114
ENSMUSG00000003033.15	protein_coding	Ap1m1	2324.03	0.300255	0.255431	1.17549	0.2398	0.55463
ENSMUSG00000003037.16	protein_coding	Rab8a	5022.25	-0.145577	0.262386	-0.55482	0.579018	0.845841
ENSMUSG00000003038.15	protein_coding	Hmgn2	1761.52	-0.0322124	0.251784	-0.127936	0.898199	0.972748
ENSMUSG00000003039.9	protein_coding	Fam32a	2993.66	-0.0476659	0.248625	-0.191718	0.847963	0.957477
ENSMUSG00000003051.13	protein_coding	Elf3	188.835	3.10611	0.521395	5.9573	2.56435e-09	1.22988e-07
ENSMUSG00000003053.17	protein_coding	Cyp2c29	68594.5	-0.894844	0.367073	-2.43779	0.0147776	0.0905026
ENSMUSG00000003062.13	protein_coding	Stard3nl	585.619	0.0910571	0.279208	0.326126	0.744329	0.922205
ENSMUSG00000003068.16	protein_coding	Stk11	5793.66	-0.00108334	0.222908	-0.00486002	0.996122	0.998891
ENSMUSG00000003070.6	protein_coding	Efna2	3.5316	-0.220488	1.90701	-0.11562	0.907954	NA
ENSMUSG00000003072.15	protein_coding	Atp5d	14638.3	-0.448276	0.247096	-1.81418	0.0696507	0.265807
ENSMUSG00000003099.11	protein_coding	Ppp5c	2955.39	-0.177915	0.222686	-0.798951	0.424319	0.740256
ENSMUSG00000003119.14	protein_coding	Cdk12	1956.29	-0.191469	0.232693	-0.822839	0.4106	0.729161
ENSMUSG00000003123.15	protein_coding	Lipe	1245.56	-0.358575	0.329149	-1.0894	0.275978	0.595779
ENSMUSG00000003131.7	protein_coding	Pafah1b2	2544.15	-0.0894119	0.339898	-0.263055	0.792508	0.940547
ENSMUSG00000003134.10	protein_coding	Tbc1d8	2161.92	-0.406629	0.332162	-1.22419	0.22088	0.531893
ENSMUSG00000003135.15	protein_coding	Cnot11	1467.59	-0.142208	0.260873	-0.545124	0.585668	0.850567
ENSMUSG00000003153.10	protein_coding	Slc2a3	11.8447	0.389006	1.30785	0.297439	0.766131	0.931006
ENSMUSG00000003154.15	protein_coding	Foxj2	809.488	-0.322692	0.265612	-1.2149	0.224404	0.536426
ENSMUSG00000003161.15	protein_coding	Sri	1981.46	-0.124426	0.264742	-0.46999	0.638362	0.874921
ENSMUSG00000003166.20	protein_coding	Dgcr2	5215.4	-0.304289	0.218291	-1.39396	0.163329	0.448938
ENSMUSG00000003184.15	protein_coding	Irf3	3837.11	-0.0187791	0.218092	-0.0861065	0.931382	0.981104
ENSMUSG00000003190.12	protein_coding	Bcl2l12	252.413	-0.0712953	0.34456	-0.206917	0.836075	0.954035
ENSMUSG00000003198.10	protein_coding	Zfp959	431.257	0.0672041	0.311604	0.215672	0.829244	0.951008
ENSMUSG00000003199.16	protein_coding	Mpnd	4115.06	-0.946576	0.232146	-4.07751	4.55207e-05	0.000822494
ENSMUSG00000003200.10	protein_coding	Sh3gl1	1486.17	0.322259	0.231576	1.39159	0.164046	0.449984
ENSMUSG00000003206.7	protein_coding	Ebi3	15.6653	1.80877	1.0863	1.66506	0.0959002	0.326377
ENSMUSG00000003208.9	protein_coding	Yju2	311.648	-0.185676	0.299751	-0.619433	0.535631	0.820441
ENSMUSG00000003226.7	protein_coding	Ranbp2	9030.21	-0.495224	0.240042	-2.06307	0.0391056	0.182778
ENSMUSG00000003228.8	protein_coding	Grk5	205.645	1.62678	0.412948	3.93942	8.16778e-05	0.00136985
ENSMUSG00000003233.12	protein_coding	Dvl3	1893.73	-0.354986	0.237196	-1.4966	0.134498	0.400176
ENSMUSG00000003234.16	protein_coding	Abcf3	3441.3	-0.331755	0.236414	-1.40328	0.160534	0.444227
ENSMUSG00000003235.13	protein_coding	Eif2b5	3222.02	-0.230068	0.228768	-1.00568	0.314568	0.638302
ENSMUSG00000003269.17	protein_coding	Cyth2	1571.48	-0.192171	0.257506	-0.74628	0.455498	0.764435
ENSMUSG00000003271.17	protein_coding	Sult2b1	1.84553	4.24442	3.33195	1.27386	0.202715	NA
ENSMUSG00000003273.14	protein_coding	Car11	34.0336	-1.47048	0.848483	-1.73307	0.0830835	0.298578
ENSMUSG00000003279.17	protein_coding	Dlgap1	69.665	-1.18024	0.561435	-2.10219	0.0355366	0.170525
ENSMUSG00000003282.9	protein_coding	Plag1	23.306	-2.33474	0.847342	-2.75536	0.00586268	0.0447568
ENSMUSG00000003283.14	protein_coding	Hck	114.526	2.41327	0.673681	3.58222	0.000340685	0.00454313
ENSMUSG00000003299.10	protein_coding	Mrpl4	2021.48	-0.0843901	0.233497	-0.361419	0.717786	0.913007
ENSMUSG00000003308.15	protein_coding	Keap1	3954.31	0.0832214	0.257136	0.323647	0.746206	0.922626
ENSMUSG00000003309.14	protein_coding	Ap1m2	3.71076	5.26537	2.55248	2.06285	0.0391274	NA
ENSMUSG00000003316.14	protein_coding	Glg1	3676.94	0.165306	0.256794	0.643731	0.51975	0.810055
ENSMUSG00000003344.14	protein_coding	Btbd2	1176.59	-0.470437	0.263001	-1.78872	0.0736594	0.275779
ENSMUSG00000003345.16	protein_coding	Csnk1g2	4688.64	-0.0273766	0.235696	-0.116152	0.907532	0.975835
ENSMUSG00000003346.14	protein_coding	Abhd17a	2796.53	-0.348996	0.252432	-1.38253	0.166808	0.454651
ENSMUSG00000003348.10	protein_coding	Mob3a	178.28	0.471993	0.423967	1.11328	0.265589	0.585165
ENSMUSG00000003352.14	protein_coding	Cacnb3	9.53165	3.12861	1.49089	2.09848	0.0358624	0.171551
ENSMUSG00000003354.6	protein_coding	Ccdc65	0.760643	-1.08377	4.80673	-0.225469	0.821615	NA
ENSMUSG00000003355.7	protein_coding	Fkbp11	548.359	0.427011	0.269184	1.58631	0.112669	0.361386
ENSMUSG00000003360.15	protein_coding	Ddx23	3425.01	-0.234565	0.233388	-1.00504	0.314878	0.638573
ENSMUSG00000003363.15	protein_coding	Pld3	1571.75	0.0667855	0.23816	0.280423	0.779153	0.935215
ENSMUSG00000003378.9	protein_coding	Grik5	943.566	-1.21141	0.313039	-3.86982	0.000108915	0.00174426
ENSMUSG00000003379.7	protein_coding	Cd79a	3.95	1.42287	1.91598	0.742636	0.457702	NA
ENSMUSG00000003380.11	protein_coding	Rabac1	2583.45	-0.6192	0.232366	-2.66476	0.00770437	0.0551131
ENSMUSG00000003382.18	protein_coding	Etv3	1256.67	-0.369992	0.26081	-1.41862	0.156009	0.436811
ENSMUSG00000003402.14	protein_coding	Prkcsh	10265	-0.140458	0.228375	-0.615033	0.538533	0.822108
ENSMUSG00000003410.8	protein_coding	Elavl3	73.1051	-0.171201	0.543286	-0.315121	0.75267	0.923942
ENSMUSG00000003411.10	protein_coding	Rab3b	22.0643	2.99462	1.12514	2.66155	0.00777826	0.0555016
ENSMUSG00000003418.11	protein_coding	St8sia6	0.977903	1.41524	3.79553	0.372869	0.709246	NA
ENSMUSG00000003420.8	protein_coding	Fcgrt	14315.1	-0.138627	0.227677	-0.608874	0.542608	0.824773
ENSMUSG00000003421.13	protein_coding	Nosip	1024.25	-0.282783	0.251578	-1.12404	0.260997	0.578726
ENSMUSG00000003423.15	protein_coding	Pih1d1	1876.89	-0.386371	0.253747	-1.52266	0.127843	0.389441
ENSMUSG00000003429.11	protein_coding	Rps11	8794.66	-0.441937	0.226161	-1.95408	0.0506918	0.216371
ENSMUSG00000003435.9	protein_coding	Supt5	5489.37	-0.335623	0.232656	-1.44257	0.149142	0.425581
ENSMUSG00000003436.11	protein_coding	Dll3	3.8634	0.0616079	1.9558	0.0315001	0.974871	NA
ENSMUSG00000003437.14	protein_coding	Paf1	2352.35	-0.226872	0.227748	-0.996156	0.319174	0.643484
ENSMUSG00000003438.17	protein_coding	Timm50	2177.76	0.0732507	0.229994	0.318489	0.750114	0.923458
ENSMUSG00000003444.8	protein_coding	Med29	719.696	-0.394759	0.283267	-1.39359	0.16344	0.449041
ENSMUSG00000003452.15	protein_coding	Bicd1	54.4573	0.398229	0.557283	0.714591	0.474862	0.780719
ENSMUSG00000003458.12	protein_coding	Ncstn	4137.43	-0.0846469	0.23178	-0.365204	0.714959	0.911731
ENSMUSG00000003464.13	protein_coding	Pex19	10568.8	-0.0245054	0.287633	-0.0851965	0.932105	0.981542
ENSMUSG00000003469.9	protein_coding	Phyhip	11.0296	2.18735	1.47239	1.48558	0.13739	0.406732
ENSMUSG00000003476.16	protein_coding	Crhr2	1.69549	1.22575	3.07949	0.398037	0.690603	NA
ENSMUSG00000003477.5	protein_coding	Inmt	14941	-0.00822493	0.274936	-0.0299158	0.976134	0.994117
ENSMUSG00000003484.4	protein_coding	Cyp4f18	11.5349	2.60655	1.29526	2.01238	0.04418	0.197847
ENSMUSG00000003500.13	protein_coding	Impdh1	134.259	0.988983	0.427202	2.31502	0.0206118	0.115032
ENSMUSG00000003518.13	protein_coding	Dusp3	4088.74	0.199183	0.27238	0.731268	0.464616	0.772619
ENSMUSG00000003526.12	protein_coding	Prodh	12710	-0.904982	0.317362	-2.85158	0.00435031	0.0357808
ENSMUSG00000003527.9	protein_coding	Ess2	539.308	0.0935389	0.280916	0.332978	0.739151	0.920218
ENSMUSG00000003528.15	protein_coding	Slc25a1	8637.98	-0.176309	0.27935	-0.631139	0.527949	0.81551
ENSMUSG00000003531.15	protein_coding	Dgcr6	1513.25	-0.462872	0.258912	-1.78776	0.0738149	0.276116
ENSMUSG00000003534.17	protein_coding	Ddr1	387.468	5.4617	0.397203	13.7504	5.06478e-43	4.60313e-40
ENSMUSG00000003541.6	protein_coding	Ier3	50.3095	2.05408	0.641046	3.20426	0.0013541	0.014108
ENSMUSG00000003545.3	protein_coding	Fosb	163.533	3.26669	0.487708	6.69803	2.11244e-11	1.41689e-09
ENSMUSG00000003546.10	protein_coding	Klc4	4016.63	-0.280317	0.219266	-1.27844	0.201095	0.504876
ENSMUSG00000003549.9	protein_coding	Ercc1	192.778	-0.185828	0.351186	-0.529144	0.596705	0.856581
ENSMUSG00000003555.7	protein_coding	Cyp17a1	6214.56	-0.481182	0.867914	-0.554412	0.579297	0.846113
ENSMUSG00000003559.7	protein_coding	As3mt	4479.29	-0.511182	0.293659	-1.74073	0.0817304	0.295948
ENSMUSG00000003573.15	protein_coding	Homer3	46.5558	1.34504	0.654065	2.05644	0.0397405	0.184976
ENSMUSG00000003575.13	protein_coding	Crtc1	591.097	-0.338555	0.260772	-1.29828	0.194192	0.495037
ENSMUSG00000003581.14	protein_coding	Rnf215	862.477	-0.0482244	0.275067	-0.175319	0.860829	0.962732
ENSMUSG00000003585.13	protein_coding	Sec14l2	51614.9	0.359525	0.268311	1.33995	0.180261	0.475401
ENSMUSG00000003604.14	protein_coding	Aven	1221.32	-0.0832212	0.26534	-0.313639	0.753795	0.924633
ENSMUSG00000003617.16	protein_coding	Cp	117993	-0.543488	0.218651	-2.48564	0.0129318	0.0818462
ENSMUSG00000003623.4	protein_coding	Crot	98215.7	0.509965	0.328396	1.5529	0.120447	0.37618
ENSMUSG00000003644.17	protein_coding	Rps6ka1	995.324	0.496101	0.248319	1.99784	0.0457343	0.202217
ENSMUSG00000003660.10	protein_coding	Snrnp200	5848.28	-0.134353	0.261572	-0.513636	0.607507	0.861157
ENSMUSG00000003662.10	protein_coding	Ciao1	2921.78	-0.320668	0.258162	-1.24212	0.214192	0.523584
ENSMUSG00000003665.7	protein_coding	Has1	0.951307	3.29832	4.26861	0.772691	0.439705	NA
ENSMUSG00000003680.15	protein_coding	Taf6l	1045.38	-0.273942	0.254869	-1.07484	0.282448	0.601897
ENSMUSG00000003721.14	protein_coding	Insig2	42516	-0.112943	0.305418	-0.369799	0.711532	0.909658
ENSMUSG00000003731.13	protein_coding	Kpna6	4704.46	-0.223762	0.260529	-0.858876	0.390409	0.712353
ENSMUSG00000003746.16	protein_coding	Man1a	24710.3	-0.38808	0.220293	-1.76165	0.0781278	0.286895
ENSMUSG00000003752.9	protein_coding	Itpkc	551.033	0.316204	0.300263	1.05309	0.2923	0.613125
ENSMUSG00000003762.13	protein_coding	Coq8b	1622.52	0.69507	0.249578	2.78498	0.00535312	0.0417971
ENSMUSG00000003778.14	protein_coding	Brd8	2054.04	0.244547	0.234179	1.04427	0.296359	0.617924
ENSMUSG00000003779.15	protein_coding	Kif20a	939.538	4.17009	0.369652	11.2811	1.62678e-29	6.57113e-27
ENSMUSG00000003808.18	protein_coding	Farsa	1416.98	-0.0609239	0.239212	-0.254686	0.798965	0.942964
ENSMUSG00000003809.14	protein_coding	Gcdh	39236	-0.357233	0.234185	-1.52543	0.127152	0.388574
ENSMUSG00000003810.12	protein_coding	Mast2	1581.69	0.328961	0.237477	1.38523	0.165982	0.453189
ENSMUSG00000003812.13	protein_coding	Dnase2a	1632.24	0.515064	0.239162	2.15362	0.0312702	0.156239
ENSMUSG00000003813.15	protein_coding	Rad23a	3743.55	-0.396075	0.259627	-1.52556	0.12712	0.388543
ENSMUSG00000003814.8	protein_coding	Calr	48221.5	-0.00955119	0.210793	-0.0453108	0.96386	0.990749
ENSMUSG00000003824.12	protein_coding	Syce2	57.6966	0.141611	0.563925	0.251117	0.801724	0.943187
ENSMUSG00000003847.16	protein_coding	Nfat5	2963.37	-0.267139	0.258767	-1.03235	0.301907	0.623255
ENSMUSG00000003848.14	protein_coding	Nob1	785.236	0.202375	0.258929	0.781585	0.434458	0.748489
ENSMUSG00000003849.8	protein_coding	Nqo1	594.544	0.442183	0.275343	1.60594	0.108288	0.352247
ENSMUSG00000003863.18	protein_coding	Ppfia3	12.965	1.07878	1.16978	0.922212	0.356418	0.680255
ENSMUSG00000003865.16	protein_coding	Gys1	216.008	-1.01731	0.396001	-2.56895	0.0102008	0.0682946
ENSMUSG00000003868.14	protein_coding	Ruvbl2	737.507	0.0694913	0.261732	0.265506	0.79062	0.939902
ENSMUSG00000003872.9	protein_coding	Lin7b	1.49674	-0.233443	2.81168	-0.0830264	0.933831	NA
ENSMUSG00000003873.11	protein_coding	Bax	1356.38	0.597932	0.233305	2.56288	0.0103807	0.0691174
ENSMUSG00000003882.5	protein_coding	Il7r	4.7601	4.16836	2.48536	1.67717	0.0935102	NA
ENSMUSG00000003923.14	protein_coding	Tfam	3908.68	-0.11733	0.278984	-0.42056	0.674077	0.893503
ENSMUSG00000003929.10	protein_coding	Zfp81	380.55	0.0333129	0.307052	0.108493	0.913605	0.976365
ENSMUSG00000003934.5	protein_coding	Efnb3	15.9591	1.35035	1.14515	1.17918	0.238325	0.552415
ENSMUSG00000003948.17	protein_coding	Mmd	15469.4	-0.0273326	0.252626	-0.108194	0.913842	0.976365
ENSMUSG00000003949.16	protein_coding	Hlf	4708.25	-1.07315	0.250767	-4.27946	1.87347e-05	0.00038263
ENSMUSG00000003955.8	protein_coding	Fam162a	2075.68	-0.231462	0.233907	-0.989546	0.322396	0.646464
ENSMUSG00000003970.9	protein_coding	Rpl8	15731.7	-0.737391	0.234231	-3.14814	0.00164312	0.0164829
ENSMUSG00000003992.15	protein_coding	Ssbp2	60.5811	-0.936643	0.574841	-1.62939	0.10323	0.341349
ENSMUSG00000004018.9	protein_coding	Fancl	388.26	-0.23978	0.322704	-0.743036	0.45746	0.766524
ENSMUSG00000004031.13	protein_coding	Brinp2	1.04999	-1.80897	3.70065	-0.488824	0.624966	NA
ENSMUSG00000004032.10	protein_coding	Gstm5	411.458	-0.0979778	0.299796	-0.326814	0.743808	0.921874
ENSMUSG00000004035.12	protein_coding	Gstm7	3179.14	-0.0200061	0.275113	-0.0727195	0.942029	0.983985
ENSMUSG00000004038.9	protein_coding	Gstm3	16809	4.77447	0.282081	16.9259	2.89939e-64	1.31756e-60
ENSMUSG00000004040.16	protein_coding	Stat3	11268	-0.73356	0.239651	-3.06095	0.00220636	0.0210635
ENSMUSG00000004043.14	protein_coding	Stat5a	1295.88	0.60661	0.279653	2.16915	0.0300714	0.151541
ENSMUSG00000004044.9	protein_coding	Cavin1	124.044	1.96312	0.533147	3.68213	0.000231292	0.00330778
ENSMUSG00000004054.8	protein_coding	Map3k11	2563.9	-0.202498	0.263298	-0.769082	0.441845	0.754055
ENSMUSG00000004056.15	protein_coding	Akt2	6744.19	-0.239662	0.252957	-0.947442	0.343413	0.668676
ENSMUSG00000004069.17	protein_coding	Dnaja3	12172.4	-0.151002	0.270346	-0.55855	0.576469	0.844629
ENSMUSG00000004070.15	protein_coding	Hmox2	4050.44	-0.481544	0.227837	-2.11355	0.0345536	0.167087
ENSMUSG00000004071.13	protein_coding	Cdip1	13240.2	-1.0936	0.212413	-5.14846	2.62638e-07	9.076e-06
ENSMUSG00000004085.14	protein_coding	Map3k20	1193.31	0.208861	0.34119	0.612154	0.540436	0.823774
ENSMUSG00000004096.9	protein_coding	Cwc15	3674.01	-0.319885	0.245911	-1.30082	0.193321	0.494593
ENSMUSG00000004098.7	protein_coding	Col5a3	2817.58	-0.665255	0.466934	-1.42473	0.154235	0.433916
ENSMUSG00000004099.16	protein_coding	Dnmt1	650.843	0.408374	0.263035	1.55255	0.120531	0.376377
ENSMUSG00000004100.12	protein_coding	Ppan	1179.92	0.44712	0.243597	1.83549	0.0664331	0.257723
ENSMUSG00000004105.8	protein_coding	Angptl2	78.199	2.22084	0.711318	3.12215	0.00179535	0.0177362
ENSMUSG00000004110.16	protein_coding	Cacna1e	31.1335	-0.553223	0.713227	-0.775662	0.437949	0.750243
ENSMUSG00000004113.18	protein_coding	Cacna1b	31.661	7.09997	1.64492	4.31631	1.58662e-05	0.000331494
ENSMUSG00000004127.12	protein_coding	Trmt10a	453.02	-0.112971	0.298802	-0.378079	0.705372	0.907547
ENSMUSG00000004151.17	protein_coding	Etv1	24.4198	2.11951	0.982938	2.1563	0.03106	0.155488
ENSMUSG00000004187.11	protein_coding	Kifc2	762.159	-0.06861	0.385536	-0.17796	0.858754	0.9621
ENSMUSG00000004207.14	protein_coding	Psap	47492.9	0.158579	0.238015	0.666255	0.505248	0.801321
ENSMUSG00000004221.16	protein_coding	Ikbkg	7045.1	-0.084325	0.271054	-0.311101	0.755724	0.925919
ENSMUSG00000004233.14	protein_coding	Wars2	422.069	0.0442846	0.310996	0.142396	0.886767	0.969454
ENSMUSG00000004263.15	protein_coding	Atn1	1775.03	0.265633	0.238357	1.11443	0.265093	0.58471
ENSMUSG00000004264.17	protein_coding	Phb2	15117.5	-0.15835	0.227062	-0.697387	0.48556	0.787617
ENSMUSG00000004266.15	protein_coding	Ptpn6	1467.03	0.219839	0.271955	0.808366	0.41888	0.735935
ENSMUSG00000004267.16	protein_coding	Eno2	13.8463	1.35366	1.12614	1.20203	0.22935	0.541724
ENSMUSG00000004268.11	protein_coding	Emg1	2449.13	-0.415895	0.228705	-1.81848	0.0689914	0.264355
ENSMUSG00000004270.13	protein_coding	Lpcat3	8152.09	0.607911	0.22411	2.71256	0.00667649	0.0495791
ENSMUSG00000004285.12	protein_coding	Atp6v1f	2130.13	-0.171635	0.237348	-0.723136	0.469596	0.776198
ENSMUSG00000004296.14	protein_coding	Il12b	2.22205	0.143529	2.7011	0.0531371	0.957623	NA
ENSMUSG00000004317.14	protein_coding	Clcn5	540.15	0.236022	0.275895	0.855478	0.392287	0.714231
ENSMUSG00000004319.15	protein_coding	Clcn3	5834.66	0.334158	0.228195	1.46436	0.143096	0.41637
ENSMUSG00000004328.15	protein_coding	Hif3a	6.24647	-0.794922	1.58063	-0.502914	0.615025	0.863752
ENSMUSG00000004341.8	protein_coding	Gpx6	26.2618	0.263512	0.812914	0.324157	0.745819	0.922626
ENSMUSG00000004347.16	protein_coding	Pde1c	12.1768	1.51959	1.12808	1.34705	0.177963	0.472176
ENSMUSG00000004356.8	protein_coding	Utp20	1696.4	-0.352154	0.237593	-1.48218	0.138294	0.408078
ENSMUSG00000004359.16	protein_coding	Spic	49.5733	2.98643	0.776942	3.84383	0.00012113	0.00189972
ENSMUSG00000004360.9	protein_coding	9330159F19Rik	6.43355	-0.635419	1.52614	-0.416357	0.677149	0.894905
ENSMUSG00000004364.14	protein_coding	Cul3	6634.31	-0.287786	0.23986	-1.19981	0.230213	0.542489
ENSMUSG00000004371.14	protein_coding	Il11	3.45126	1.64088	2.0157	0.814049	0.415617	NA
ENSMUSG00000004383.18	protein_coding	Large1	479.442	0.0966014	0.271297	0.356073	0.721786	0.914321
ENSMUSG00000004393.10	protein_coding	Ddx56	2045.75	-0.0604536	0.255384	-0.236716	0.812877	0.947141
ENSMUSG00000004394.12	protein_coding	Tmed4	5710.7	-0.397626	0.261368	-1.52133	0.128177	0.390063
ENSMUSG00000004415.15	protein_coding	Col26a1	17.7593	0.658217	0.941131	0.69939	0.484309	0.786947
ENSMUSG00000004446.12	protein_coding	Bid	866.836	-0.0667807	0.286376	-0.233193	0.815612	0.947932
ENSMUSG00000004451.14	protein_coding	Ralb	517.378	0.49746	0.271924	1.82941	0.0673384	0.26004
ENSMUSG00000004455.16	protein_coding	Ppp1cc	5377.84	-0.649236	0.227008	-2.85997	0.00423682	0.0350535
ENSMUSG00000004460.17	protein_coding	Dnajb11	6502.76	-0.33433	0.232006	-1.44104	0.149574	0.426479
ENSMUSG00000004462.7	protein_coding	Tbccd1	1652.11	-0.673225	0.252849	-2.66256	0.00775489	0.0554091
ENSMUSG00000004473.10	protein_coding	Clec11a	67.8244	-0.00621241	0.51199	-0.0121338	0.990319	0.998172
ENSMUSG00000004500.9	protein_coding	Zfp324	287.756	0.35202	0.307793	1.14369	0.252753	0.569711
ENSMUSG00000004508.6	protein_coding	Gab2	79.3787	1.86366	0.666157	2.79762	0.00514806	0.0405795
ENSMUSG00000004530.12	protein_coding	Coro1c	1695.63	1.00819	0.233757	4.31298	1.6107e-05	0.000336138
ENSMUSG00000004535.12	protein_coding	Tax1bp1	13778.6	-0.241675	0.251581	-0.960624	0.336741	0.661176
ENSMUSG00000004542.15	protein_coding	Psg19	6.35758	0.675572	1.46829	0.460109	0.645438	0.879037
ENSMUSG00000004552.16	protein_coding	Ctse	15.4255	0.354255	1.00453	0.352657	0.724346	0.915055
ENSMUSG00000004558.15	protein_coding	Ndrg2	91922.8	-0.743948	0.25796	-2.88396	0.00392706	0.0330626
ENSMUSG00000004561.14	protein_coding	Mettl17	1175.65	0.132529	0.308935	0.428985	0.667934	0.890236
ENSMUSG00000004562.16	protein_coding	Arhgef40	714.968	-0.659501	0.273301	-2.41309	0.0158179	0.0952377
ENSMUSG00000004565.15	protein_coding	Pnpla6	2353.29	-0.104212	0.315622	-0.330181	0.741263	0.920791
ENSMUSG00000004567.16	protein_coding	Mcoln1	2331.67	-0.735041	0.224798	-3.26978	0.0010763	0.0118713
ENSMUSG00000004568.12	protein_coding	Arhgef18	2664.13	0.0567859	0.224456	0.252994	0.800273	0.94298
ENSMUSG00000004591.16	protein_coding	Pkn2	4875.06	-0.229861	0.24104	-0.953621	0.340276	0.665074
ENSMUSG00000004609.11	protein_coding	Cd33	58.921	1.33412	0.729845	1.82796	0.0675562	0.260494
ENSMUSG00000004610.4	protein_coding	Etfb	19447.5	-0.208736	0.242611	-0.860372	0.389584	0.711491
ENSMUSG00000004612.9	protein_coding	Nkg7	3.11097	0.737681	2.09265	0.35251	0.724456	NA
ENSMUSG00000004626.14	protein_coding	Stxbp2	2601.33	-0.519831	0.242677	-2.14207	0.0321878	0.159378
ENSMUSG00000004630.18	protein_coding	Pcp2	0.734487	0.82811	4.23617	0.195486	0.845013	NA
ENSMUSG00000004631.15	protein_coding	Sgce	207.097	-1.2573	0.569873	-2.20629	0.0273637	0.142112
ENSMUSG00000004633.17	protein_coding	Chn2	2918.49	-0.322132	0.270901	-1.18911	0.234395	0.54755
ENSMUSG00000004637.15	protein_coding	Wwox	541.1	-0.321518	0.280777	-1.1451	0.252167	0.568775
ENSMUSG00000004642.13	protein_coding	Slbp	1192.02	-0.516514	0.240613	-2.14666	0.0318201	0.158247
ENSMUSG00000004654.6	protein_coding	Ghrhr	3.2597	0.974052	2.34013	0.416238	0.677236	NA
ENSMUSG00000004655.5	protein_coding	Aqp1	1677.21	1.45487	1.04225	1.39589	0.162748	0.448156
ENSMUSG00000004661.15	protein_coding	Arid3b	257.441	-0.471029	0.362394	-1.29977	0.193679	0.494888
ENSMUSG00000004665.10	protein_coding	Cnn2	82.1042	1.33703	0.61186	2.18519	0.0288748	0.14739
ENSMUSG00000004667.18	protein_coding	Polr2e	1439.43	0.184678	0.25116	0.735299	0.462157	0.770983
ENSMUSG00000004668.14	protein_coding	Abca13	0.535593	-2.61168	4.8905	-0.534031	0.59332	NA
ENSMUSG00000004677.17	protein_coding	Myo9b	2563.86	0.389733	0.226771	1.71862	0.0856832	0.304262
ENSMUSG00000004698.10	protein_coding	Hdac9	54.8062	2.76237	0.860907	3.20867	0.0013335	0.0139385
ENSMUSG00000004707.14	protein_coding	Ly9	59.5836	3.18895	0.804717	3.96283	7.40678e-05	0.00126535
ENSMUSG00000004709.14	protein_coding	Cd244a	3.48589	1.90144	2.34797	0.809822	0.418042	NA
ENSMUSG00000004730.15	protein_coding	Adgre1	540.572	2.70118	0.965731	2.79703	0.00515749	0.0406362
ENSMUSG00000004748.5	protein_coding	Mtfp1	1247.95	-0.347294	0.24241	-1.43267	0.151953	0.429823
ENSMUSG00000004768.14	protein_coding	Rab23	535.782	0.0228718	0.264933	0.0863305	0.931204	0.981104
ENSMUSG00000004771.12	protein_coding	Rab11a	4131.55	-0.456798	0.243268	-1.87776	0.0604143	0.242731
ENSMUSG00000004788.11	protein_coding	Eif2b2	1126.68	0.315956	0.263578	1.19872	0.230636	0.542994
ENSMUSG00000004789.10	protein_coding	Dlst	21728	-0.0380911	0.259798	-0.146618	0.883434	0.968456
ENSMUSG00000004791.7	protein_coding	Pgf	0.747385	2.94547	4.74688	0.620507	0.534924	NA
ENSMUSG00000004798.14	protein_coding	Ulk2	4543.4	-0.302959	0.265772	-1.13992	0.254319	0.57177
ENSMUSG00000004814.10	protein_coding	Ccl24	55.2491	3.59017	0.884965	4.05685	4.97384e-05	0.000885499
ENSMUSG00000004815.12	protein_coding	Dgkq	2692.82	-0.428147	0.292623	-1.46314	0.14343	0.416552
ENSMUSG00000004837.2	protein_coding	Grap	64.513	1.81541	0.780821	2.32501	0.0200717	0.11271
ENSMUSG00000004842.18	protein_coding	Pou1f1	0.515946	-2.56266	4.89411	-0.523621	0.600542	NA
ENSMUSG00000004843.7	protein_coding	Chmp2b	2499.64	0.294372	0.278084	1.05857	0.289796	0.609711
ENSMUSG00000004846.10	protein_coding	Plod3	1724.43	-0.225904	0.243948	-0.926033	0.354429	0.678514
ENSMUSG00000004849.14	protein_coding	Ap1s1	1883	0.267365	0.258153	1.03568	0.300351	0.622454
ENSMUSG00000004864.13	protein_coding	Mapk13	26.2575	0.582803	0.921394	0.632523	0.527045	0.815119
ENSMUSG00000004865.16	protein_coding	Srpk1	2163.91	0.190718	0.260246	0.732839	0.463656	0.7721
ENSMUSG00000004872.15	protein_coding	Pax3	2.30019	-0.523846	2.37197	-0.220848	0.825211	NA
ENSMUSG00000004880.11	protein_coding	Lbr	653.569	0.0664158	0.297188	0.223481	0.823162	0.949705
ENSMUSG00000004885.5	protein_coding	Crabp2	0.477869	2.30379	4.89227	0.470904	0.637709	NA
ENSMUSG00000004891.16	protein_coding	Nes	43.8716	1.02042	0.772028	1.32174	0.186254	0.484359
ENSMUSG00000004895.9	protein_coding	Prcc	1374.23	-0.323119	0.277715	-1.16349	0.24463	0.560453
ENSMUSG00000004896.16	protein_coding	Rrnad1	997.918	-0.100516	0.285979	-0.351482	0.725227	0.915262
ENSMUSG00000004897.16	protein_coding	Hdgf	9486.47	-0.371364	0.241127	-1.54012	0.123532	0.382312
ENSMUSG00000004902.7	protein_coding	Slc25a18	10.5107	2.79925	1.49178	1.87645	0.0605938	0.243299
ENSMUSG00000004929.12	protein_coding	Thop1	477.432	-0.109935	0.295639	-0.371855	0.710001	0.909364
ENSMUSG00000004931.11	protein_coding	Apba3	2468.27	-0.305991	0.223929	-1.36646	0.171794	0.462339
ENSMUSG00000004933.17	protein_coding	Matk	16.6389	3.83664	1.20179	3.19243	0.0014108	0.0145954
ENSMUSG00000004934.14	protein_coding	Pias4	1036.21	-0.000640169	0.279846	-0.00228758	0.998175	0.999219
ENSMUSG00000004936.8	protein_coding	Map2k1	3358.43	-0.00660469	0.27468	-0.024045	0.980817	0.995272
ENSMUSG00000004937.6	protein_coding	Sgta	4879.25	-0.0210746	0.249142	-0.0845886	0.932588	0.981756
ENSMUSG00000004939.7	protein_coding	Nmrk2	74.5205	-2.64773	0.599346	-4.41769	9.97621e-06	0.000223939
ENSMUSG00000004945.15	protein_coding	Tmem242	2063.79	-0.259769	0.223937	-1.16001	0.246046	0.56228
ENSMUSG00000004947.15	protein_coding	Dtx2	335.53	-0.0153664	0.298049	-0.0515566	0.958882	0.989405
ENSMUSG00000004951.10	protein_coding	Hspb1	430.742	1.60695	0.314942	5.10235	3.3547e-07	1.12093e-05
ENSMUSG00000004952.13	protein_coding	Rasa4	76.8356	1.67083	0.707225	2.36252	0.0181511	0.10511
ENSMUSG00000004961.7	protein_coding	Syt5	0.486495	-0.200472	4.98797	-0.0401911	0.967941	NA
ENSMUSG00000004980.16	protein_coding	Hnrnpa2b1	30441.4	-0.0999045	0.214972	-0.464733	0.642123	0.877351
ENSMUSG00000004994.12	protein_coding	Ccdc130	352.782	0.239451	0.29392	0.814682	0.415254	0.733464
ENSMUSG00000004996.9	protein_coding	Mri1	1280.53	-0.217144	0.234339	-0.926622	0.354123	0.678322
ENSMUSG00000005034.15	protein_coding	Prkacb	3861.99	-0.506681	0.272973	-1.85616	0.0634314	0.250324
ENSMUSG00000005043.13	protein_coding	Sgsh	626.219	0.107941	0.276284	0.390688	0.696028	0.903336
ENSMUSG00000005045.16	protein_coding	Chd5	10.3498	3.06337	1.62213	1.88848	0.0589613	0.238961
ENSMUSG00000005054.7	protein_coding	Cstb	2124.97	0.83996	0.227395	3.69384	0.000220894	0.00317406
ENSMUSG00000005057.13	protein_coding	Sh2b2	130.87	0.353858	0.527602	0.670692	0.502417	0.800203
ENSMUSG00000005069.12	protein_coding	Pex5	9893.51	-0.283609	0.270504	-1.04845	0.294432	0.616152
ENSMUSG00000005078.16	protein_coding	Jkamp	1359.5	-0.150242	0.232366	-0.646573	0.517909	0.809137
ENSMUSG00000005087.17	protein_coding	Cd44	240.452	2.06529	0.503502	4.10184	4.09874e-05	0.00074802
ENSMUSG00000005089.15	protein_coding	Slc1a2	2308.87	-0.926731	1.10643	-0.837586	0.402263	0.722433
ENSMUSG00000005102.13	protein_coding	Eif2ak4	818.743	-0.0300558	0.255552	-0.117612	0.906375	0.975667
ENSMUSG00000005103.12	protein_coding	Wdr1	3121.83	0.058246	0.261078	0.223098	0.823459	0.949749
ENSMUSG00000005107.13	protein_coding	Slc2a9	4395.83	0.0979787	0.230012	0.425972	0.670128	0.890874
ENSMUSG00000005124.10	protein_coding	Wisp1	55.0248	1.15532	0.72854	1.5858	0.112785	0.361503
ENSMUSG00000005125.13	protein_coding	Ndrg1	2452.88	2.61804	0.399693	6.55013	5.7486e-11	3.56629e-09
ENSMUSG00000005131.4	protein_coding	4930550C14Rik	7.30577	2.12454	1.72237	1.2335	0.21739	0.528133
ENSMUSG00000005142.10	protein_coding	Man2b1	9754.7	-0.232086	0.224278	-1.03481	0.300756	0.622454
ENSMUSG00000005148.8	protein_coding	Klf5	2.66977	1.93958	2.72976	0.710531	0.477375	NA
ENSMUSG00000005150.16	protein_coding	Wdr83	1015.13	-0.502898	0.248531	-2.02348	0.0430235	0.19444
ENSMUSG00000005161.15	protein_coding	Prdx2	6207.14	-0.233103	0.230562	-1.01102	0.312006	0.635373
ENSMUSG00000005198.15	protein_coding	Polr2a	3726.06	-0.236657	0.231186	-1.02367	0.305993	0.62862
ENSMUSG00000005202.2	protein_coding	Shbg	0.487517	-0.241127	4.98566	-0.0483642	0.961426	NA
ENSMUSG00000005204.12	protein_coding	Senp3	2355.04	-0.0870081	0.267412	-0.325371	0.7449	0.922586
ENSMUSG00000005220.10	protein_coding	Corin	39.7845	-1.43645	0.775226	-1.85295	0.0638897	0.25167
ENSMUSG00000005225.15	protein_coding	Plekha8	2618.91	-0.171197	0.286612	-0.597311	0.5503	0.828369
ENSMUSG00000005232.11	protein_coding	G6pc2	0.759716	-1.24214	4.80588	-0.258463	0.796049	NA
ENSMUSG00000005233.16	protein_coding	Spc25	1000.59	1.97544	0.290854	6.79186	1.10694e-11	7.70912e-10
ENSMUSG00000005237.14	protein_coding	Dnah2	12.9612	2.45768	1.25131	1.96408	0.0495204	0.213251
ENSMUSG00000005251.15	protein_coding	Ripk4	616.299	-0.392435	0.312603	-1.25538	0.209342	0.516981
ENSMUSG00000005262.13	protein_coding	Ufd1	2706.24	-0.234748	0.244075	-0.961788	0.336156	0.660645
ENSMUSG00000005267.13	protein_coding	Zfp287	8.75251	1.32359	1.33156	0.994012	0.320217	0.644514
ENSMUSG00000005268.20	protein_coding	Prlr	11821.6	-1.00113	0.281943	-3.55083	0.000384012	0.00502533
ENSMUSG00000005299.6	protein_coding	Letm1	7045.22	0.161598	0.262092	0.616569	0.537519	0.821687
ENSMUSG00000005312.15	protein_coding	Ubqln1	13474.7	0.0765342	0.271013	0.282401	0.777636	0.934799
ENSMUSG00000005320.9	protein_coding	Fgfr4	3369.97	-0.395715	0.224174	-1.76521	0.0775283	0.285385
ENSMUSG00000005338.13	protein_coding	Cadm3	52.3945	2.20181	0.715087	3.07908	0.0020764	0.0199803
ENSMUSG00000005339.10	protein_coding	Fcer1a	8.30398	-0.280753	1.53736	-0.182621	0.855096	0.960754
ENSMUSG00000005354.16	protein_coding	Txn2	10678.6	-0.417132	0.252595	-1.65139	0.0986597	0.3325
ENSMUSG00000005355.9	protein_coding	Casp14	0.4373	2.18881	4.90096	0.446608	0.655158	NA
ENSMUSG00000005360.14	protein_coding	Slc1a3	10.148	0.37401	1.30644	0.286281	0.774663	0.933943
ENSMUSG00000005362.14	protein_coding	Crbn	2054.31	-0.268529	0.273977	-0.980114	0.32703	0.651493
ENSMUSG00000005364.11	protein_coding	Il5ra	5.28544	1.04596	1.64141	0.637232	0.523974	NA
ENSMUSG00000005370.3	protein_coding	Msh6	807.431	0.432416	0.277718	1.55703	0.119463	0.374328
ENSMUSG00000005371.14	protein_coding	Fbxo11	2439.46	-0.0999685	0.229939	-0.434761	0.663736	0.888457
ENSMUSG00000005373.13	protein_coding	Mlxipl	18102.8	0.044881	0.319746	0.140365	0.888372	0.970047
ENSMUSG00000005374.13	protein_coding	Tbl2	1695.42	0.0400765	0.239231	0.167522	0.866959	0.964616
ENSMUSG00000005378.17	protein_coding	Bud23	1697.81	-0.0589295	0.229742	-0.256502	0.797563	0.942669
ENSMUSG00000005397.8	protein_coding	Nid1	1374.63	2.34869	0.277619	8.46013	2.67088e-17	3.62303e-15
ENSMUSG00000005410.6	protein_coding	Mcm5	149.823	2.43004	0.569368	4.26795	1.97274e-05	0.000401102
ENSMUSG00000005413.8	protein_coding	Hmox1	1010.01	1.4345	0.375173	3.82358	0.00013153	0.00203994
ENSMUSG00000005417.17	protein_coding	Mprip	11459.5	-0.368908	0.240795	-1.53204	0.125513	0.38577
ENSMUSG00000005442.13	protein_coding	Cic	2003.73	-0.219177	0.263458	-0.831925	0.405451	0.724951
ENSMUSG00000005447.12	protein_coding	Pafah1b3	104.343	-0.155491	0.42569	-0.365268	0.714912	0.911731
ENSMUSG00000005465.9	protein_coding	Il27ra	20.643	1.48534	1.00915	1.47188	0.141053	0.412605
ENSMUSG00000005469.10	protein_coding	Prkaca	3922.29	-0.328205	0.266916	-1.22962	0.21884	0.529886
ENSMUSG00000005470.8	protein_coding	Asf1b	44.0276	1.64217	0.785924	2.08948	0.0366643	0.174226
ENSMUSG00000005481.18	protein_coding	Ddx39	1091.41	0.214124	0.244505	0.875745	0.381169	0.703314
ENSMUSG00000005483.10	protein_coding	Dnajb1	1377.04	-0.373292	0.327009	-1.14153	0.253647	0.571107
ENSMUSG00000005493.15	protein_coding	Msh4	25.7604	1.31173	0.958734	1.36819	0.171253	0.461968
ENSMUSG00000005501.14	protein_coding	Usp40	3459.64	-0.0251809	0.222406	-0.11322	0.909856	0.975835
ENSMUSG00000005505.12	protein_coding	Kbtbd4	1021.21	-0.088494	0.261777	-0.338051	0.735324	0.918702
ENSMUSG00000005506.16	protein_coding	Celf1	8881.02	-0.310033	0.238772	-1.29845	0.194133	0.495037
ENSMUSG00000005510.9	protein_coding	Ndufs3	8185.46	-0.122306	0.228555	-0.53513	0.59256	0.854433
ENSMUSG00000005514.14	protein_coding	Por	49606.3	-0.6892	0.249052	-2.76729	0.00565245	0.043445
ENSMUSG00000005533.10	protein_coding	Igf1r	44.2025	1.61701	0.828853	1.95091	0.0510683	0.217648
ENSMUSG00000005534.10	protein_coding	Insr	13916.4	-0.73508	0.253372	-2.9012	0.00371742	0.0317088
ENSMUSG00000005540.10	protein_coding	Fcer2a	70.0577	-0.392364	0.503902	-0.778651	0.436185	0.748894
ENSMUSG00000005547.14	protein_coding	Cyp2a5	44455.6	1.49031	0.435139	3.4249	0.000615019	0.00741027
ENSMUSG00000005553.14	protein_coding	Atp4a	46.8908	1.36543	0.769516	1.7744	0.0759967	0.28228
ENSMUSG00000005566.14	protein_coding	Trim28	3668.79	-0.023525	0.219672	-0.107092	0.914716	0.976655
ENSMUSG00000005575.16	protein_coding	Ube2m	2827.44	-0.275032	0.267734	-1.02726	0.304299	0.625776
ENSMUSG00000005580.11	protein_coding	Adcy9	1543.68	-1.15652	0.302324	-3.82545	0.000130536	0.00202973
ENSMUSG00000005583.16	protein_coding	Mef2c	59.273	1.22014	0.603723	2.02102	0.0432778	0.195201
ENSMUSG00000005609.16	protein_coding	Ctr9	2550.67	0.0411626	0.250606	0.164252	0.869533	0.964912
ENSMUSG00000005610.17	protein_coding	Eif4g2	36306	-0.245005	0.229768	-1.06631	0.286282	0.606811
ENSMUSG00000005611.15	protein_coding	Mrvi1	31.049	1.44688	0.905099	1.59859	0.109912	0.355874
ENSMUSG00000005615.15	protein_coding	Pcyt1a	6230.29	0.0173382	0.269998	0.0642161	0.948798	0.985909
ENSMUSG00000005621.11	protein_coding	Zfp592	3009.09	-0.219241	0.224801	-0.97527	0.329427	0.654003
ENSMUSG00000005625.15	protein_coding	Psmd4	7502.21	-0.19839	0.289234	-0.685916	0.492766	0.793047
ENSMUSG00000005628.12	protein_coding	Tmod4	24.5459	-0.569959	0.897251	-0.635228	0.52528	0.8139
ENSMUSG00000005640.11	protein_coding	Insrr	0.484292	0.381563	4.97636	0.076675	0.938882	NA
ENSMUSG00000005656.9	protein_coding	Snx6	1199.99	0.151228	0.282592	0.535145	0.59255	0.854433
ENSMUSG00000005667.8	protein_coding	Mthfd2	92.4244	0.273523	0.468436	0.583907	0.559283	0.834107
ENSMUSG00000005672.12	protein_coding	Kit	169.776	2.14389	1.28061	1.67412	0.0941073	0.32246
ENSMUSG00000005674.9	protein_coding	Tomm40l	693.304	0.9933	0.261079	3.80459	0.000142038	0.00217692
ENSMUSG00000005677.14	protein_coding	Nr1i3	26346.5	-1.00776	0.218822	-4.60537	4.11723e-06	0.000103943
ENSMUSG00000005681.12	protein_coding	Apoa2	330119	-0.724055	0.23777	-3.04519	0.00232536	0.0219917
ENSMUSG00000005682.9	protein_coding	Pan2	2837.7	-0.054107	0.225179	-0.240284	0.81011	0.946197
ENSMUSG00000005683.8	protein_coding	Cs	9140.74	0.311978	0.270106	1.15502	0.248082	0.564496
ENSMUSG00000005686.17	protein_coding	Ampd3	26.3449	1.7351	0.878819	1.97435	0.0483415	0.209564
ENSMUSG00000005687.14	protein_coding	Bcas2	2041.75	-0.134646	0.268352	-0.501751	0.615843	0.864047
ENSMUSG00000005696.11	protein_coding	Sh2d1a	1.01948	1.27837	3.74862	0.341025	0.733085	NA
ENSMUSG00000005698.15	protein_coding	Ctcf	2786.74	-0.134437	0.249636	-0.538531	0.59021	0.853277
ENSMUSG00000005699.16	protein_coding	Pard6a	148.378	-0.110762	0.394147	-0.281016	0.778698	0.935215
ENSMUSG00000005718.8	protein_coding	Tfap4	293.256	-0.210556	0.378951	-0.55563	0.578464	0.845508
ENSMUSG00000005732.14	protein_coding	Ranbp1	1652.55	0.0986397	0.241398	0.408619	0.682819	0.897765
ENSMUSG00000005763.15	protein_coding	Cd247	2.74916	3.44251	2.6877	1.28084	0.20025	NA
ENSMUSG00000005774.12	protein_coding	Rfx5	956.724	0.339613	0.286678	1.18465	0.236156	0.54984
ENSMUSG00000005779.12	protein_coding	Psmb4	6663.66	-0.522631	0.238896	-2.18769	0.0286922	0.146756
ENSMUSG00000005800.3	protein_coding	Mmp8	3.7442	0.861132	2.35839	0.365136	0.71501	NA
ENSMUSG00000005802.12	protein_coding	Slc30a4	1304.24	-0.251844	0.255932	-0.984028	0.325102	0.650168
ENSMUSG00000005803.14	protein_coding	Sqor	10041.9	-0.0159059	0.263126	-0.0604499	0.951797	0.986888
ENSMUSG00000005804.14	protein_coding	Bloc1s6	970.319	0.0320262	0.270957	0.118197	0.905912	0.975461
ENSMUSG00000005813.12	protein_coding	Metap1	2721.28	-0.106223	0.241406	-0.440017	0.659924	0.886895
ENSMUSG00000005823.9	protein_coding	Gpr108	1502.38	-0.559691	0.239415	-2.33775	0.0194004	0.109891
ENSMUSG00000005824.7	protein_coding	Tnfsf14	10.3876	1.2958	1.20508	1.07529	0.282246	0.601826
ENSMUSG00000005836.9	protein_coding	Gata6	857.542	-0.607821	0.276222	-2.20048	0.0277727	0.143538
ENSMUSG00000005846.12	protein_coding	Rsl1d1	4252.04	-0.268684	0.222206	-1.20917	0.226598	0.538625
ENSMUSG00000005871.14	protein_coding	Apc	3203.69	-0.21382	0.230332	-0.928311	0.353246	0.677745
ENSMUSG00000005873.5	protein_coding	Reep5	1018.18	0.0578541	0.266178	0.217351	0.827935	0.950772
ENSMUSG00000005881.13	protein_coding	Ergic3	4452.6	-0.334893	0.221078	-1.51482	0.129818	0.392421
ENSMUSG00000005882.18	protein_coding	Uqcc1	2875.8	0.064017	0.235869	0.271409	0.786077	0.938573
ENSMUSG00000005883.15	protein_coding	Spo11	0.65595	2.77013	4.86274	0.569665	0.568905	NA
ENSMUSG00000005886.14	protein_coding	Ncoa2	3985.72	-0.173213	0.259679	-0.667027	0.504755	0.801236
ENSMUSG00000005893.14	protein_coding	Nr2c2	1941.11	-0.129214	0.246875	-0.523399	0.600697	0.858078
ENSMUSG00000005897.14	protein_coding	Nr2c1	1242.11	-0.186138	0.25285	-0.73616	0.461633	0.770447
ENSMUSG00000005899.14	protein_coding	Smpd4	1277.16	-0.0931668	0.233313	-0.399322	0.689656	0.900992
ENSMUSG00000005907.14	protein_coding	Pex1	3054.58	0.479259	0.319939	1.49797	0.134141	0.399392
ENSMUSG00000005936.19	protein_coding	Kctd20	2991.88	0.170615	0.265106	0.643572	0.519853	0.810055
ENSMUSG00000005947.11	protein_coding	Itgae	12.0181	0.163478	1.12041	0.14591	0.883993	0.968497
ENSMUSG00000005949.9	protein_coding	Ctns	1518.19	-0.398592	0.235877	-1.68983	0.0910599	0.316074
ENSMUSG00000005950.14	protein_coding	P2rx5	2.96841	-0.628415	2.07369	-0.303043	0.761857	NA
ENSMUSG00000005951.13	protein_coding	Shpk	3650.15	-0.572614	0.23154	-2.47307	0.0133959	0.0840806
ENSMUSG00000005952.15	protein_coding	Trpv1	36.189	1.34273	0.675917	1.98653	0.0469748	0.205651
ENSMUSG00000005958.15	protein_coding	Ephb3	5.47661	3.86368	2.06511	1.87093	0.0613545	NA
ENSMUSG00000005968.14	protein_coding	Tuft1	484.623	0.89468	0.388821	2.30101	0.0213911	0.118364
ENSMUSG00000005973.6	protein_coding	Rcn1	209.346	1.59515	0.597047	2.67173	0.00754614	0.0541303
ENSMUSG00000005980.15	protein_coding	Dnase1	13.0002	0.941433	1.07989	0.871789	0.383323	0.704873
ENSMUSG00000005981.11	protein_coding	Trap1	12533	0.157795	0.276629	0.570421	0.568392	0.840302
ENSMUSG00000005982.13	protein_coding	Naa60	6151.99	-0.334292	0.230317	-1.45144	0.146656	0.421732
ENSMUSG00000005983.15	protein_coding	1700037C18Rik	17.107	-0.975258	1.07771	-0.904937	0.365499	0.688399
ENSMUSG00000005986.15	protein_coding	Ankrd13d	7.44925	1.51782	1.49871	1.01275	0.311179	0.634542
ENSMUSG00000006005.18	protein_coding	Tpr	7394.28	0.275743	0.222894	1.2371	0.216049	0.525719
ENSMUSG00000006010.14	protein_coding	Odr4	3584.26	-0.00301014	0.227783	-0.0132149	0.989456	0.998172
ENSMUSG00000006014.16	protein_coding	Prg4	3232.39	-0.469306	0.250825	-1.87105	0.0613385	0.245216
ENSMUSG00000006019.15	protein_coding	Dhx34	640.203	-0.11114	0.276786	-0.401539	0.688023	0.900238
ENSMUSG00000006021.5	protein_coding	Kptn	783.987	-0.355834	0.249169	-1.42808	0.153268	0.432199
ENSMUSG00000006024.13	protein_coding	Napa	4361.95	-0.148551	0.234544	-0.633363	0.526497	0.814696
ENSMUSG00000006050.11	protein_coding	Sra1	5738.81	-0.562727	0.236103	-2.38339	0.0171539	0.100974
ENSMUSG00000006057.15	protein_coding	Atp5g1	8504.86	-0.529224	0.251716	-2.10247	0.0355124	0.170454
ENSMUSG00000006058.10	protein_coding	Snf8	1927.06	-0.608776	0.227717	-2.67339	0.007509	0.0539704
ENSMUSG00000006095.12	protein_coding	Tbcb	865.026	-0.342786	0.259792	-1.31946	0.187015	0.485027
ENSMUSG00000006127.9	protein_coding	Inpp5k	1109.21	-0.161107	0.259161	-0.621648	0.534173	0.81952
ENSMUSG00000006134.4	protein_coding	Crkl	2740.4	-0.14842	0.271738	-0.546188	0.584937	0.850129
ENSMUSG00000006154.13	protein_coding	Eps8l1	75.8147	-0.930846	0.549475	-1.69407	0.0902527	0.313976
ENSMUSG00000006169.19	protein_coding	Clint1	5429.31	0.3086	0.290711	1.06153	0.288447	0.608598
ENSMUSG00000006179.9	protein_coding	Prss16	1.48651	1.15271	3.21697	0.358321	0.720103	NA
ENSMUSG00000006191.17	protein_coding	Cdkal1	576.976	-0.128499	0.301369	-0.426384	0.669828	0.89069
ENSMUSG00000006205.13	protein_coding	Htra1	12.8765	1.68504	1.09414	1.54006	0.123546	0.382312
ENSMUSG00000006215.12	protein_coding	Zbtb17	661.92	-0.2406	0.266886	-0.901511	0.367317	0.689524
ENSMUSG00000006218.4	protein_coding	Fam131c	390.244	0.384933	0.435717	0.883448	0.376994	0.699222
ENSMUSG00000006219.12	protein_coding	Fblim1	44.9915	2.7913	0.816032	3.42058	0.000624877	0.00750529
ENSMUSG00000006221.7	protein_coding	Hspb7	18.1192	0.929716	1.21351	0.766136	0.443595	0.75548
ENSMUSG00000006235.6	protein_coding	Epor	16.4632	2.62488	1.1156	2.35289	0.0186281	0.107005
ENSMUSG00000006241.16	protein_coding	Ccdc159	402.397	-0.138159	0.306622	-0.450585	0.652289	0.882752
ENSMUSG00000006262.15	protein_coding	Mob1b	4534.47	-0.079384	0.267228	-0.297065	0.766417	0.931053
ENSMUSG00000006273.14	protein_coding	Atp6v1b2	4095.02	0.295904	0.24624	1.20169	0.229484	0.541872
ENSMUSG00000006276.10	protein_coding	Eps15l1	1343.71	-0.0653268	0.23515	-0.27781	0.781159	0.936192
ENSMUSG00000006281.8	protein_coding	Tep1	1444.58	0.498936	0.297226	1.67864	0.0932219	0.320866
ENSMUSG00000006288.8	protein_coding	Ttc5	607.61	0.137627	0.261691	0.525916	0.598947	0.857338
ENSMUSG00000006289.14	protein_coding	Osgep	810.833	-0.16329	0.257079	-0.635172	0.525316	0.8139
ENSMUSG00000006299.13	protein_coding	Aamp	9234.89	-0.416918	0.262813	-1.58637	0.112656	0.361386
ENSMUSG00000006301.17	protein_coding	Tmbim1	4332.37	0.163943	0.228846	0.716392	0.473749	0.780013
ENSMUSG00000006304.14	protein_coding	Arpc2	6787.92	-0.220498	0.252438	-0.873473	0.382405	0.70449
ENSMUSG00000006307.16	protein_coding	Kmt2b	2628.72	-0.0799415	0.25897	-0.30869	0.757557	0.926611
ENSMUSG00000006310.10	protein_coding	Zbtb32	9.7328	0.197782	1.2262	0.161297	0.871859	0.96522
ENSMUSG00000006313.5	protein_coding	Upk1a	12.3866	1.51786	1.13832	1.33342	0.182394	0.478616
ENSMUSG00000006315.9	protein_coding	Tmem147	4425.45	-0.189633	0.24855	-0.762958	0.445489	0.757002
ENSMUSG00000006333.14	protein_coding	Rps9	15380.1	-0.652601	0.216219	-3.01825	0.00254242	0.0235543
ENSMUSG00000006335.16	protein_coding	Tfpt	548.873	-0.30843	0.269897	-1.14277	0.253134	0.570163
ENSMUSG00000006342.15	protein_coding	Susd2	38.6709	1.59035	0.763462	2.08307	0.0372447	0.176134
ENSMUSG00000006344.17	protein_coding	Ggt5	25.3828	1.59366	0.937214	1.70042	0.089051	0.311584
ENSMUSG00000006345.10	protein_coding	Ggt1	2.42409	1.72466	2.61366	0.659865	0.50934	NA
ENSMUSG00000006356.10	protein_coding	Crip2	4264.16	0.425602	0.270484	1.57348	0.115607	0.367217
ENSMUSG00000006360.11	protein_coding	Crip1	65.6768	2.90818	0.745253	3.90228	9.52927e-05	0.0015633
ENSMUSG00000006362.16	protein_coding	Cbfa2t3	90.2253	0.975714	0.5121	1.90532	0.0567384	0.232912
ENSMUSG00000006369.14	protein_coding	Fbln1	7.05452	2.29937	1.51396	1.51878	0.128818	0.39107
ENSMUSG00000006373.10	protein_coding	Pgrmc1	94960.5	-0.240275	0.223639	-1.07439	0.282649	0.602028
ENSMUSG00000006378.15	protein_coding	Gcat	3514.41	0.0184222	0.28605	0.0644021	0.94865	0.985909
ENSMUSG00000006386.15	protein_coding	Tek	268.378	1.82733	0.517397	3.53178	0.000412768	0.00534013
ENSMUSG00000006390.15	protein_coding	Elovl1	2848.57	0.60425	0.221955	2.7224	0.006481	0.0484595
ENSMUSG00000006392.16	protein_coding	Med8	2549.28	-0.0565829	0.236323	-0.23943	0.810772	0.946449
ENSMUSG00000006395.16	polymorphic_pseudogene	Hyi	2657.32	0.151805	0.240679	0.630736	0.528213	0.81551
ENSMUSG00000006398.15	protein_coding	Cdc20	807.668	4.64564	0.951179	4.88408	1.03911e-06	3.15324e-05
ENSMUSG00000006403.13	protein_coding	Adamts4	23.4591	0.931861	0.999569	0.932262	0.351201	0.676035
ENSMUSG00000006411.12	protein_coding	Nectin4	5.72911	2.61168	1.78969	1.45929	0.144486	NA
ENSMUSG00000006412.10	protein_coding	Pfdn2	2249.04	-0.594749	0.23881	-2.49047	0.0127574	0.080996
ENSMUSG00000006418.17	protein_coding	Rnf114	3991.06	-0.384482	0.229145	-1.6779	0.0933662	0.321181
ENSMUSG00000006423.15	protein_coding	C330007P06Rik	2393.39	-0.336186	0.245991	-1.36666	0.171732	0.462317
ENSMUSG00000006435.15	protein_coding	Neurl1a	14.0692	1.27923	1.07999	1.18448	0.236221	0.549923
ENSMUSG00000006442.10	protein_coding	Srm	1129.69	-0.203113	0.256789	-0.790974	0.428959	0.744078
ENSMUSG00000006445.3	protein_coding	Epha2	3609.1	0.0697721	0.226502	0.308041	0.758051	0.926824
ENSMUSG00000006456.10	protein_coding	Rbm14	850.872	-0.499606	0.373811	-1.33652	0.18138	0.477333
ENSMUSG00000006457.3	protein_coding	Actn3	0.597292	-1.43221	4.92673	-0.290702	0.77128	NA
ENSMUSG00000006462.6	lincRNA	A530013C23Rik	33.7126	-0.346769	0.681474	-0.508851	0.610856	0.862391
ENSMUSG00000006463.13	protein_coding	Zdhhc24	187.434	0.0724405	0.420666	0.172204	0.863277	0.963484
ENSMUSG00000006464.8	protein_coding	Bbs1	106.037	-0.882844	0.442867	-1.99347	0.0462097	0.203379
ENSMUSG00000006471.18	protein_coding	Ndor1	1320.12	0.215105	0.237179	0.906933	0.364442	0.687257
ENSMUSG00000006476.19	protein_coding	Nsmf	8543.96	0.19075	0.216946	0.87925	0.379266	0.701099
ENSMUSG00000006494.11	protein_coding	Pdk1	3898.38	-0.479647	0.2844	-1.68652	0.0916954	0.31727
ENSMUSG00000006498.16	protein_coding	Ptbp1	6368.69	-0.0975523	0.223186	-0.43709	0.662046	0.887922
ENSMUSG00000006517.5	protein_coding	Mvd	178.484	0.545535	0.358227	1.52288	0.127789	0.38941
ENSMUSG00000006519.11	protein_coding	Cyba	140.01	2.33021	0.58185	4.00483	6.20629e-05	0.00107954
ENSMUSG00000006522.17	protein_coding	Itih3	136358	-0.386251	0.210271	-1.83692	0.0662214	0.257147
ENSMUSG00000006526.13	protein_coding	Tmem110	822.167	0.165584	0.258415	0.640769	0.521673	0.811228
ENSMUSG00000006527.16	protein_coding	Sfmbt1	2654.57	-0.495099	0.254933	-1.94207	0.0521283	0.220562
ENSMUSG00000006529.16	protein_coding	Itih1	65031.2	-0.549702	0.221462	-2.48215	0.0130592	0.0825371
ENSMUSG00000006538.12	protein_coding	Ihh	126.047	1.57524	0.59268	2.65782	0.00786476	0.0560083
ENSMUSG00000006542.13	protein_coding	Prkag3	3.31614	-2.34501	2.16972	-1.08079	0.27979	NA
ENSMUSG00000006546.3	protein_coding	Cryba2	1.2252	-0.822605	3.42174	-0.240405	0.810016	NA
ENSMUSG00000006567.11	protein_coding	Atp7b	2642.29	-0.0549976	0.260875	-0.21082	0.833028	0.952966
ENSMUSG00000006574.15	protein_coding	Slc4a1	1.71228	1.14939	2.98109	0.38556	0.699822	NA
ENSMUSG00000006575.14	protein_coding	Rundc3a	126.915	0.178628	0.442822	0.403386	0.686665	0.899621
ENSMUSG00000006576.16	protein_coding	Slc4a3	12.3678	2.35977	1.52614	1.54624	0.122047	0.379094
ENSMUSG00000006585.3	protein_coding	Cdt1	234.435	0.476007	0.327374	1.45401	0.145943	0.420536
ENSMUSG00000006586.15	protein_coding	Runx1t1	4.01089	1.46753	2.35091	0.624239	0.53247	NA
ENSMUSG00000006587.6	protein_coding	Snai3	6.43107	-0.503744	1.65103	-0.305109	0.760283	0.927933
ENSMUSG00000006589.8	protein_coding	Aprt	2738.18	-0.137803	0.263218	-0.523533	0.600603	0.858065
ENSMUSG00000006599.13	protein_coding	Gtf2h1	2429.29	-0.0992268	0.265645	-0.373531	0.708753	0.909175
ENSMUSG00000006611.15	protein_coding	Hfe	3213.96	-0.0344462	0.227295	-0.151548	0.879543	0.967588
ENSMUSG00000006638.14	processed_transcript	Abhd1	356.103	0.0229244	0.347452	0.0659785	0.947395	0.985897
ENSMUSG00000006641.12	protein_coding	Slc5a6	916.254	0.524542	0.32852	1.59668	0.110337	0.356649
ENSMUSG00000006642.3	protein_coding	Tcf23	1.02629	-0.192857	3.70047	-0.0521167	0.958436	NA
ENSMUSG00000006649.17	protein_coding	Nphs1	4.13105	0.436751	1.80121	0.242476	0.808411	NA
ENSMUSG00000006651.8	protein_coding	Aplp1	30.5534	0.473098	0.728343	0.649554	0.51598	0.807558
ENSMUSG00000006673.14	protein_coding	Qrich1	3075.97	-0.171806	0.226698	-0.75786	0.448535	0.759397
ENSMUSG00000006675.10	protein_coding	P4htm	2.54325	-0.742256	2.27062	-0.326896	0.743746	NA
ENSMUSG00000006676.16	protein_coding	Usp19	6593.03	-0.0883035	0.214517	-0.411638	0.680605	0.896751
ENSMUSG00000006678.6	protein_coding	Pola1	183.643	0.472114	0.372918	1.266	0.205513	0.512062
ENSMUSG00000006699.17	protein_coding	Cdc42	9883.54	0.0343575	0.256078	0.134168	0.89327	0.971168
ENSMUSG00000006705.12	protein_coding	Pknox1	1193.85	-0.379741	0.235662	-1.61138	0.107096	0.349726
ENSMUSG00000006711.15	protein_coding	D130043K22Rik	186.48	0.247526	0.350782	0.705641	0.480412	0.784802
ENSMUSG00000006715.11	protein_coding	Gmnn	462.54	0.221054	0.286284	0.772149	0.440026	0.752008
ENSMUSG00000006717.7	protein_coding	Acot13	2452.16	0.359723	0.264519	1.35992	0.173856	0.465173
ENSMUSG00000006720.16	protein_coding	Zfp184	11.4882	0.374598	1.13674	0.329536	0.74175	0.920946
ENSMUSG00000006724.12	protein_coding	Cyp27b1	1.24853	3.67107	3.84361	0.955111	0.339522	NA
ENSMUSG00000006728.12	protein_coding	Cdk4	2056.62	0.133842	0.235429	0.568504	0.569693	0.840985
ENSMUSG00000006731.10	protein_coding	B4galnt1	9298.88	-0.662622	0.230062	-2.88019	0.00397433	0.0333679
ENSMUSG00000006732.14	protein_coding	Mettl1	568.679	0.109238	0.29644	0.368501	0.7125	0.910255
ENSMUSG00000006736.9	protein_coding	Tspan31	26488.2	-0.30047	0.265746	-1.13067	0.258194	0.575711
ENSMUSG00000006740.13	protein_coding	Kif5b	4433.78	-0.411758	0.242149	-1.70044	0.0890491	0.311584
ENSMUSG00000006763.14	protein_coding	Saal1	429.449	-0.0755091	0.290131	-0.260259	0.794664	0.94144
ENSMUSG00000006777.7	protein_coding	Krt23	340.159	1.91032	0.389001	4.91082	9.06956e-07	2.77538e-05
ENSMUSG00000006782.16	protein_coding	Cnp	548.169	-0.0952735	0.287481	-0.331408	0.740337	0.920506
ENSMUSG00000006784.14	protein_coding	Ttc25	23.7949	-1.34622	0.889966	-1.51266	0.130366	0.393458
ENSMUSG00000006800.14	protein_coding	Sulf2	3191.51	0.401721	0.240049	1.67349	0.0942305	0.322567
ENSMUSG00000006818.5	protein_coding	Sod2	15012.1	-0.437318	0.261591	-1.67177	0.0945705	0.323304
ENSMUSG00000006850.7	protein_coding	Tmco6	266.017	0.215669	0.31224	0.690717	0.489743	0.791365
ENSMUSG00000006906.10	protein_coding	Stambp	1013.08	-0.139292	0.272048	-0.512014	0.608641	0.861425
ENSMUSG00000006920.14	protein_coding	Ezh1	1163.45	0.0262572	0.238672	0.110014	0.912398	0.975999
ENSMUSG00000006930.15	protein_coding	Hap1	46.4268	0.790488	0.641604	1.23205	0.21793	0.528458
ENSMUSG00000006931.15	protein_coding	P3h4	25.6734	-0.567586	0.833525	-0.680946	0.495905	0.795102
ENSMUSG00000006932.17	protein_coding	Ctnnb1	13714.6	0.0259564	0.212095	0.122381	0.902597	0.9742
ENSMUSG00000006941.5	protein_coding	Eif1b	855.464	-0.302488	0.246248	-1.22838	0.219303	0.530372
ENSMUSG00000006958.14	protein_coding	Chrd	756.757	-0.686035	0.288935	-2.37435	0.0175798	0.102814
ENSMUSG00000006998.16	protein_coding	Psmd2	12337.7	-0.334079	0.275143	-1.2142	0.224671	0.536571
ENSMUSG00000007021.4	protein_coding	Syngr3	6.41109	0.243955	1.49298	0.163402	0.870202	0.964912
ENSMUSG00000007029.16	protein_coding	Vars	3259.83	0.319519	0.230174	1.38816	0.165088	0.451859
ENSMUSG00000007030.8	protein_coding	Vwa7	13.9893	1.78824	1.29146	1.38467	0.166153	0.453411
ENSMUSG00000007033.4	protein_coding	Hspa1l	3.7928	1.33964	1.97435	0.678524	0.49744	NA
ENSMUSG00000007034.15	protein_coding	Slc44a4	4.6459	0.832862	1.7319	0.480895	0.630591	NA
ENSMUSG00000007035.15	protein_coding	Msh5	90.1926	-1.01444	0.583659	-1.73806	0.0821998	0.296988
ENSMUSG00000007036.15	protein_coding	Abhd16a	2377.51	-0.264639	0.22963	-1.15246	0.249132	0.565423
ENSMUSG00000007038.5	protein_coding	Neu1	3628.03	-0.438226	0.221782	-1.97594	0.0481621	0.209069
ENSMUSG00000007039.12	protein_coding	Ddah2	49.7734	3.10016	0.862305	3.5952	0.000324146	0.00437742
ENSMUSG00000007041.9	protein_coding	Clic1	633.251	0.617517	0.322285	1.91606	0.0553578	0.229609
ENSMUSG00000007050.17	protein_coding	Lsm2	769.706	0.28594	0.265366	1.07753	0.281243	0.600671
ENSMUSG00000007080.14	protein_coding	Pole	191.614	0.732862	0.386881	1.89428	0.0581878	0.237011
ENSMUSG00000007097.14	protein_coding	Atp1a2	8.1027	3.01419	1.72912	1.74319	0.0812998	0.295144
ENSMUSG00000007107.6	protein_coding	Atp1a4	3.64823	5.2359	2.68938	1.94688	0.0515488	NA
ENSMUSG00000007122.11	protein_coding	Casq1	5.01948	1.30445	1.68165	0.775696	0.437928	NA
ENSMUSG00000007207.10	protein_coding	Stx1a	12.7344	3.32735	1.4387	2.31275	0.0207363	0.115508
ENSMUSG00000007216.6	protein_coding	Zfp775	254.058	0.236521	0.338859	0.697992	0.485182	0.787499
ENSMUSG00000007338.9	protein_coding	Mrpl49	1638.64	-0.071738	0.261306	-0.274536	0.783673	0.937406
ENSMUSG00000007379.15	protein_coding	Dennd2c	43.2292	0.892879	0.652479	1.36844	0.171174	0.461841
ENSMUSG00000007411.16	protein_coding	Mark3	3136.04	-0.0788115	0.220776	-0.356975	0.72111	0.914177
ENSMUSG00000007415.15	protein_coding	Gatad1	3654	-0.388128	0.265533	-1.4617	0.143824	0.416908
ENSMUSG00000007458.14	protein_coding	M6pr	8434.74	-0.0496511	0.213354	-0.232717	0.815981	0.947964
ENSMUSG00000007476.18	protein_coding	Lrrc8a	2276.94	-0.51114	0.271031	-1.88591	0.0593072	0.239615
ENSMUSG00000007564.15	protein_coding	Ppp2r1a	4103.95	-0.322497	0.298719	-1.0796	0.280321	0.600093
ENSMUSG00000007570.16	protein_coding	Fance	542.99	-0.247705	0.33796	-0.732943	0.463593	0.7721
ENSMUSG00000007589.9	protein_coding	Tinf2	782.385	0.20648	0.259211	0.796571	0.4257	0.740795
ENSMUSG00000007591.15	protein_coding	Tssk4	7.59372	0.695067	1.39177	0.499414	0.617488	0.864425
ENSMUSG00000007594.10	protein_coding	Hapln4	532.852	-0.51841	0.319113	-1.62453	0.104262	0.343701
ENSMUSG00000007603.9	protein_coding	Dus3l	1027.52	-0.0339164	0.242225	-0.14002	0.888644	0.970065
ENSMUSG00000007610.15	protein_coding	Gtpbp3	617.407	-0.31589	0.309928	-1.01924	0.30809	0.630967
ENSMUSG00000007613.15	protein_coding	Tgfbr1	2433.96	-0.249223	0.233692	-1.06646	0.286215	0.606811
ENSMUSG00000007617.18	protein_coding	Homer1	963.461	-0.160901	0.246358	-0.65312	0.513679	0.806195
ENSMUSG00000007646.13	protein_coding	Rad51c	67.8632	0.707637	0.535468	1.32153	0.186325	0.484359
ENSMUSG00000007655.16	protein_coding	Cav1	55.5843	1.67031	0.763737	2.18703	0.0287404	0.14687
ENSMUSG00000007656.13	protein_coding	Arpp19	3506.75	0.0807854	0.236376	0.341766	0.732527	0.918168
ENSMUSG00000007659.18	protein_coding	Bcl2l1	3387.32	-0.846305	0.287123	-2.94754	0.00320315	0.0281955
ENSMUSG00000007670.10	protein_coding	Khsrp	3393.72	0.0543238	0.249968	0.217322	0.827957	0.950772
ENSMUSG00000007721.6	protein_coding	Ccdc124	1511.91	-0.100212	0.229811	-0.436064	0.662791	0.888134
ENSMUSG00000007739.10	protein_coding	Cct4	6772.61	-0.218872	0.238861	-0.916312	0.359503	0.682541
ENSMUSG00000007777.9	protein_coding	0610009B22Rik	1309.2	0.0387881	0.249414	0.155517	0.876414	0.966517
ENSMUSG00000007783.10	protein_coding	Cpt1c	22.6889	1.23084	0.853119	1.44275	0.14909	0.425567
ENSMUSG00000007805.4	protein_coding	Twist2	0.476165	2.29957	4.89227	0.470042	0.638325	NA
ENSMUSG00000007812.16	protein_coding	Zfp655	3197.8	-0.176717	0.222436	-0.794462	0.426926	0.74211
ENSMUSG00000007815.13	protein_coding	Rhoa	10450.4	-0.124753	0.243343	-0.512664	0.608186	0.861183
ENSMUSG00000007817.15	protein_coding	Zmiz1	3020.03	-0.0245396	0.341926	-0.0717687	0.942786	0.984277
ENSMUSG00000007827.10	protein_coding	Ankrd26	476.448	0.109487	0.312692	0.350144	0.726231	0.915569
ENSMUSG00000007833.15	protein_coding	Aldh16a1	5749.42	-0.742967	0.226259	-3.2837	0.00102456	0.0113765
ENSMUSG00000007836.6	protein_coding	Hnrnpa0	4562.42	-0.0228871	0.270858	-0.0844986	0.93266	0.981756
ENSMUSG00000007837.11	protein_coding	Prrg2	1834.66	0.132165	0.228306	0.578894	0.562661	0.836262
ENSMUSG00000007850.16	protein_coding	Hnrnph1	7837.96	-0.30615	0.276872	-1.10575	0.268837	0.588681
ENSMUSG00000007867.9	protein_coding	Ift43	170.615	0.215293	0.374402	0.575033	0.565269	0.837946
ENSMUSG00000007872.3	protein_coding	Id3	1130.08	0.104522	1.52971	0.0683278	0.945525	0.985312
ENSMUSG00000007877.2	protein_coding	Tcap	4.68283	2.20229	1.90627	1.15529	0.247973	NA
ENSMUSG00000007880.16	protein_coding	Arid1a	3657.14	0.0078821	0.228948	0.0344274	0.972536	0.993505
ENSMUSG00000007888.15	protein_coding	Crlf1	1.34872	0.955518	3.27754	0.291535	0.770642	NA
ENSMUSG00000007891.16	protein_coding	Ctsd	30097.3	0.262704	0.236286	1.1118	0.266224	0.58557
ENSMUSG00000007892.8	protein_coding	Rplp1	18006.1	-0.332143	0.225345	-1.47393	0.140499	0.411557
ENSMUSG00000007908.14	protein_coding	Hmgcll1	1.8673	2.5193	2.97958	0.845522	0.39782	NA
ENSMUSG00000007950.9	protein_coding	Abhd8	239.133	-0.0965932	0.411209	-0.234901	0.814286	0.947643
ENSMUSG00000007987.12	protein_coding	Ift22	215.756	-0.439685	0.335803	-1.30935	0.190415	0.490624
ENSMUSG00000007989.7	protein_coding	Fzd3	18.6807	2.28371	0.994756	2.29574	0.0216906	0.119839
ENSMUSG00000008028.15	protein_coding	1700008O03Rik	8.24728	-1.58775	1.3265	-1.19694	0.23133	0.543899
ENSMUSG00000008035.12	protein_coding	Mid1ip1	934.14	0.256061	0.397132	0.644776	0.519073	0.809748
ENSMUSG00000008036.11	protein_coding	Ap2s1	3077.73	-0.40815	0.249754	-1.63421	0.102216	0.33948
ENSMUSG00000008090.14	protein_coding	Fgfrl1	1825.52	-0.222216	0.240695	-0.923224	0.35589	0.680162
ENSMUSG00000008129.14	protein_coding	4930432K21Rik	6.37002	0.166582	1.67991	0.0991609	0.92101	0.978105
ENSMUSG00000008136.14	protein_coding	Fhl2	4.54044	3.16357	2.12902	1.48593	0.137298	NA
ENSMUSG00000008140.17	protein_coding	Emc10	4299.15	-0.454674	0.223525	-2.03411	0.0419409	0.19102
ENSMUSG00000008153.11	protein_coding	Clstn3	532.62	1.52452	0.350196	4.35333	1.34088e-05	0.000288781
ENSMUSG00000008167.14	protein_coding	Fbxw9	1602.97	0.173012	0.233477	0.741025	0.458678	0.767504
ENSMUSG00000008193.13	protein_coding	Spib	14.0591	2.00331	1.11983	1.78894	0.0736247	0.27574
ENSMUSG00000008200.14	protein_coding	Fnbp4	2330.7	-0.385635	0.286869	-1.34429	0.178855	0.473967
ENSMUSG00000008206.16	protein_coding	Cers4	89.8348	2.31907	0.705295	3.28808	0.00100874	0.0112559
ENSMUSG00000008226.14	protein_coding	Scrn3	4357.18	-0.339856	0.26085	-1.30288	0.192617	0.493891
ENSMUSG00000008301.11	protein_coding	Phax	1772.81	-0.294432	0.255196	-1.15375	0.248604	0.565161
ENSMUSG00000008305.18	protein_coding	Tle1	4139.6	-0.550247	0.315422	-1.74448	0.0810757	0.294623
ENSMUSG00000008307.11	protein_coding	1700109H08Rik	89.2992	-0.0930758	0.567942	-0.163882	0.869824	0.964912
ENSMUSG00000008318.10	protein_coding	Relt	10.9879	1.85477	1.4261	1.30059	0.1934	0.494593
ENSMUSG00000008333.12	protein_coding	Snrpb2	891.333	0.352127	0.272259	1.29335	0.195889	0.49744
ENSMUSG00000008348.9	protein_coding	Ubc	81958.9	-0.513944	0.361269	-1.42261	0.15485	0.434837
ENSMUSG00000008373.16	protein_coding	Prpf31	934.897	0.277568	0.242218	1.14594	0.251819	0.568399
ENSMUSG00000008384.8	protein_coding	Sertad1	316.541	-0.478197	0.365315	-1.309	0.190535	0.490768
ENSMUSG00000008393.9	protein_coding	Carhsp1	6001.71	-0.0336472	0.260477	-0.129175	0.897219	0.972322
ENSMUSG00000008398.15	protein_coding	Elk3	221.944	2.06117	0.634524	3.24837	0.00116069	0.0125657
ENSMUSG00000008429.8	protein_coding	Herpud2	2680.54	-0.276452	0.253052	-1.09247	0.274626	0.594696
ENSMUSG00000008435.15	protein_coding	Rdh13	931.368	-0.547656	0.262201	-2.08869	0.0367357	0.174346
ENSMUSG00000008438.3	protein_coding	Adam21	3.44552	0.649568	2.27554	0.285456	0.775295	NA
ENSMUSG00000008450.8	protein_coding	Nutf2	1019.07	0.356619	0.330441	1.07922	0.280488	0.60031
ENSMUSG00000008461.6	protein_coding	Fut1	21.766	0.0280163	0.874584	0.0320338	0.974445	0.994045
ENSMUSG00000008475.13	protein_coding	Arpc5	6182.12	-0.0476682	0.237174	-0.200984	0.840711	0.955089
ENSMUSG00000008482.8	protein_coding	Rnf151	3.76901	-0.814412	1.92454	-0.423171	0.67217	NA
ENSMUSG00000008496.19	protein_coding	Pou2f2	62.0523	2.43758	0.820359	2.97136	0.00296484	0.0265739
ENSMUSG00000008540.11	protein_coding	Mgst1	211922	-0.322579	0.215551	-1.49653	0.134515	0.400176
ENSMUSG00000008575.17	protein_coding	Nfib	6087.11	-0.244568	0.22436	-1.09007	0.275683	0.595699
ENSMUSG00000008590.4	protein_coding	Htr3b	7.47563	-0.970059	1.39492	-0.695421	0.486792	0.788839
ENSMUSG00000008601.12	protein_coding	Rab25	6.85599	2.4535	1.66539	1.47323	0.140689	0.411936
ENSMUSG00000008604.11	protein_coding	Ubqln4	2914.91	-0.0642864	0.237456	-0.27073	0.786599	0.938911
ENSMUSG00000008658.16	protein_coding	Rbfox1	1.13879	-2.71065	4.13308	-0.655843	0.511925	NA
ENSMUSG00000008668.14	protein_coding	Rps18	15560.9	-0.671739	0.227376	-2.9543	0.00313375	0.0278136
ENSMUSG00000008682.13	protein_coding	Rpl10	8956.91	-0.400774	0.223203	-1.79556	0.0725644	0.273255
ENSMUSG00000008683.16	protein_coding	Rps15a	5369.78	-0.371214	0.218162	-1.70155	0.0888398	0.311205
ENSMUSG00000008690.15	protein_coding	Ncaph2	3646.63	0.145514	0.22419	0.649065	0.516296	0.807859
ENSMUSG00000008730.17	protein_coding	Hipk1	6156.7	-0.398184	0.259806	-1.53262	0.12537	0.385463
ENSMUSG00000008734.9	protein_coding	Gprc5b	105.451	4.0641	1.76043	2.30858	0.0209668	0.116513
ENSMUSG00000008763.16	protein_coding	Man1a2	4133.58	-0.377596	0.235459	-1.60366	0.108789	0.353245
ENSMUSG00000008813.13	protein_coding	Tppp2	1.31568	-0.59945	3.85593	-0.155462	0.876457	NA
ENSMUSG00000008822.15	protein_coding	Acyp1	366.194	-0.536005	0.288849	-1.85566	0.0635027	0.250551
ENSMUSG00000008845.9	protein_coding	Cd163	207.082	-0.305433	0.651429	-0.468867	0.639165	0.875484
ENSMUSG00000008855.17	protein_coding	Hdac5	2262.4	0.158062	0.241012	0.655825	0.511937	0.805359
ENSMUSG00000008859.8	protein_coding	Rala	2058.55	0.118025	0.283008	0.417039	0.67665	0.894695
ENSMUSG00000008892.12	protein_coding	Vdac3	7004.08	-0.236514	0.251531	-0.940296	0.347066	0.67218
ENSMUSG00000008932.9	protein_coding	Slc1a7	3.51073	0.144119	1.99996	0.0720612	0.942553	NA
ENSMUSG00000008958.14	protein_coding	Vps72	947.686	0.115477	0.244894	0.47154	0.637255	0.874743
ENSMUSG00000008976.16	protein_coding	Gabpa	4459.27	-0.00718716	0.260689	-0.0275699	0.978005	0.99459
ENSMUSG00000008999.7	protein_coding	Bmp7	210.039	2.5404	0.407689	6.23123	4.62796e-10	2.5262e-08
ENSMUSG00000009013.5	protein_coding	Dynll1	868.535	0.967989	0.251645	3.84664	0.000119751	0.00188296
ENSMUSG00000009030.14	protein_coding	Pdcl	1785.87	-0.199446	0.266519	-0.748338	0.454256	0.763554
ENSMUSG00000009035.15	protein_coding	Tmem184b	1661.45	0.672841	0.253313	2.65617	0.00790343	0.0561655
ENSMUSG00000009070.14	protein_coding	Rsph14	0.951723	3.29887	4.26795	0.772939	0.439559	NA
ENSMUSG00000009073.16	protein_coding	Nf2	1984.76	-0.428003	0.255022	-1.6783	0.0932881	0.320973
ENSMUSG00000009076.10	protein_coding	Zmat5	240.882	-0.472116	0.323316	-1.46023	0.144227	0.41764
ENSMUSG00000009079.16	protein_coding	Ewsr1	8983.15	0.213234	0.233114	0.914723	0.360337	0.683062
ENSMUSG00000009090.17	protein_coding	Ap1b1	4315.43	-0.153177	0.272072	-0.563001	0.573434	0.84256
ENSMUSG00000009092.5	protein_coding	Derl3	180.455	-1.14079	0.425978	-2.67805	0.00740525	0.0533724
ENSMUSG00000009093.7	protein_coding	Gstt4	1.40883	2.06606	3.34424	0.617798	0.536709	NA
ENSMUSG00000009097.10	protein_coding	Tbx1	6.64634	6.10054	2.2655	2.69281	0.00708535	0.0518271
ENSMUSG00000009108.15	protein_coding	Gnat2	30.1166	-0.170444	0.766221	-0.222447	0.823966	0.949787
ENSMUSG00000009112.4	protein_coding	Bcl2l13	4204.42	0.16502	0.280257	0.588817	0.555984	0.832122
ENSMUSG00000009114.17	protein_coding	2610028H24Rik	2.72541	0.0777534	2.19269	0.0354603	0.971713	NA
ENSMUSG00000009115.5	protein_coding	Spatc1l	1.50981	-1.45729	3.12806	-0.465876	0.641304	NA
ENSMUSG00000009145.6	protein_coding	Dqx1	1352.62	0.543811	0.242143	2.24582	0.0247153	0.131603
ENSMUSG00000009207.15	protein_coding	Lnpk	487.158	0.0108315	0.291468	0.0371618	0.970356	0.993028
ENSMUSG00000009216.7	protein_coding	Fam163b	0.476113	2.29944	4.89227	0.470015	0.638344	NA
ENSMUSG00000009246.14	protein_coding	Trpm5	16.5828	-1.37551	1.04094	-1.3214	0.186368	0.484359
ENSMUSG00000009281.6	protein_coding	Rarres2	24200	-0.241622	0.217437	-1.11123	0.266469	0.585896
ENSMUSG00000009291.13	protein_coding	Pttg1ip	23294.2	-0.140254	0.219141	-0.640018	0.522161	0.811655
ENSMUSG00000009292.18	protein_coding	Trpm2	167.269	1.2121	0.680224	1.78191	0.0747633	0.278649
ENSMUSG00000009293.17	protein_coding	Ube2g2	2615.18	-0.684166	0.265584	-2.57609	0.00999261	0.0673473
ENSMUSG00000009350.13	protein_coding	Mpo	1.70696	-0.673286	2.97538	-0.226286	0.820979	NA
ENSMUSG00000009376.15	protein_coding	Met	7416.76	-0.334777	0.257134	-1.30196	0.192931	0.494349
ENSMUSG00000009378.3	protein_coding	Slc16a12	4610.08	-0.52094	0.238133	-2.1876	0.0286984	0.146756
ENSMUSG00000009394.13	protein_coding	Syn2	4.91666	1.77469	1.70164	1.04293	0.296981	NA
ENSMUSG00000009406.13	protein_coding	Elk1	521.845	-0.440537	0.266282	-1.6544	0.0980467	0.331263
ENSMUSG00000009418.15	protein_coding	Nav1	96.2871	0.772072	0.716558	1.07747	0.281269	0.600671
ENSMUSG00000009470.17	protein_coding	Tnpo1	6504.78	-0.0208178	0.256113	-0.0812837	0.935216	0.982989
ENSMUSG00000009487.10	protein_coding	Otog	0.53994	-2.61887	4.89228	-0.535307	0.592438	NA
ENSMUSG00000009535.13	protein_coding	Rnmt	1172.83	0.0519394	0.235736	0.220329	0.825615	0.949834
ENSMUSG00000009545.14	protein_coding	Kcnq1	22.4504	1.66735	1.08519	1.53646	0.124426	0.383792
ENSMUSG00000009549.14	protein_coding	Srp14	1621.24	-0.261751	0.257365	-1.01704	0.309134	0.632002
ENSMUSG00000009555.16	protein_coding	Cdk9	2662.92	0.159237	0.220585	0.721888	0.470363	0.776849
ENSMUSG00000009563.16	protein_coding	Tor2a	2944.29	-0.233494	0.219095	-1.06572	0.286549	0.60699
ENSMUSG00000009566.12	protein_coding	Fpgs	12836.8	0.0852394	0.265938	0.320523	0.748572	0.922626
ENSMUSG00000009569.14	protein_coding	Mkl2	2345.41	-0.0461856	0.255801	-0.180553	0.856719	0.961712
ENSMUSG00000009575.14	protein_coding	Cbx5	1750.89	0.0234221	0.23637	0.0990907	0.921066	0.978105
ENSMUSG00000009585.18	protein_coding	Apobec3	114.588	1.88858	0.451353	4.18427	2.86078e-05	0.000550487
ENSMUSG00000009596.9	protein_coding	Taf7l	0.79537	1.5186	4.71957	0.321766	0.74763	NA
ENSMUSG00000009614.16	protein_coding	Sardh	70999.7	-0.370795	0.223224	-1.66109	0.0966957	0.328224
ENSMUSG00000009621.18	protein_coding	Vav2	3720.39	-0.0467935	0.22845	-0.20483	0.837705	0.954405
ENSMUSG00000009630.10	protein_coding	Ppp2cb	2048.14	-0.100744	0.282092	-0.357131	0.720994	0.914177
ENSMUSG00000009633.3	protein_coding	G0s2	5785.77	0.762787	0.387378	1.9691	0.0489414	0.211409
ENSMUSG00000009640.11	protein_coding	Dmap1	781.206	-0.00367801	0.275679	-0.0133416	0.989355	0.998172
ENSMUSG00000009646.13	protein_coding	Pla2g12b	4150.35	0.102781	0.222643	0.461638	0.644341	0.878548
ENSMUSG00000009647.13	protein_coding	Mcu	1442.62	0.310042	0.270144	1.14769	0.251095	0.56768
ENSMUSG00000009654.4	protein_coding	Oit3	593.265	1.50835	1.04633	1.44156	0.149427	0.426193
ENSMUSG00000009670.11	protein_coding	Tex11	3.57512	-1.55668	2.40783	-0.646507	0.517951	NA
ENSMUSG00000009681.10	protein_coding	Bcr	2753.9	-0.0562665	0.23901	-0.235415	0.813887	0.947643
ENSMUSG00000009687.14	protein_coding	Fxyd5	56.2317	2.10538	0.696742	3.02175	0.00251321	0.0233791
ENSMUSG00000009731.4	protein_coding	Kcnd1	10.6475	-0.659215	1.16543	-0.565639	0.571639	0.841896
ENSMUSG00000009733.9	protein_coding	Tfcp2	809.364	-0.461242	0.261222	-1.76571	0.0774446	0.285299
ENSMUSG00000009739.17	protein_coding	Pou6f1	550.401	-0.254006	0.327763	-0.774969	0.438358	0.750451
ENSMUSG00000009741.15	protein_coding	Ubp1	5090.78	-0.133362	0.244506	-0.545435	0.585454	0.85046
ENSMUSG00000009772.15	protein_coding	Nuak2	596.053	-0.768659	0.383636	-2.00362	0.0451111	0.200387
ENSMUSG00000009828.15	protein_coding	Ick	1020.32	0.0450917	0.245153	0.183933	0.854066	0.960369
ENSMUSG00000009863.14	protein_coding	Sdhb	13248.9	-0.263252	0.23655	-1.11288	0.265759	0.585232
ENSMUSG00000009876.13	protein_coding	Cox4i2	1.40772	3.86483	3.65461	1.05752	0.290274	NA
ENSMUSG00000009894.15	protein_coding	Snap47	3447.42	-0.470392	0.291017	-1.61637	0.106014	0.34745
ENSMUSG00000009905.5	protein_coding	Kdsr	2872.94	0.564803	0.250114	2.25818	0.0239346	0.12883
ENSMUSG00000009907.17	protein_coding	Vps4b	4909.58	-0.0158014	0.303413	-0.052079	0.958466	0.989405
ENSMUSG00000009927.9	protein_coding	Rps25	12119.3	-0.488966	0.214223	-2.28251	0.0224591	0.122927
ENSMUSG00000009995.17	protein_coding	Taz	2452.03	-0.281794	0.254696	-1.10639	0.268556	0.588209
ENSMUSG00000010021.13	protein_coding	Kif19a	4.36518	-0.414855	1.97462	-0.210093	0.833595	NA
ENSMUSG00000010025.19	protein_coding	Aldh3a2	29929.9	1.1742	0.338152	3.47241	0.000515803	0.00641735
ENSMUSG00000010044.12	protein_coding	Zmynd10	21.6531	0.681086	1.00997	0.674361	0.500082	0.798559
ENSMUSG00000010045.2	protein_coding	Tmem115	2004.74	-0.0768209	0.227036	-0.338365	0.735088	0.918702
ENSMUSG00000010047.12	protein_coding	Hyal2	4070.82	0.356535	0.233673	1.52579	0.127063	0.388543
ENSMUSG00000010048.10	protein_coding	Ifrd2	2602.06	0.0226622	0.254675	0.088985	0.929094	0.980704
ENSMUSG00000010051.15	protein_coding	Hyal1	5312.47	-0.23319	0.273704	-0.851981	0.394225	0.715644
ENSMUSG00000010054.4	protein_coding	Tusc2	1815.85	-0.192899	0.265624	-0.726212	0.467709	0.775547
ENSMUSG00000010057.8	protein_coding	Nprl2	816.333	-0.349638	0.25687	-1.36114	0.173468	0.464515
ENSMUSG00000010064.15	protein_coding	Slc38a3	106339	-0.565602	0.216587	-2.61144	0.00901627	0.0621026
ENSMUSG00000010066.15	protein_coding	Cacna2d2	0.919139	1.27965	4.46377	0.286674	0.774362	NA
ENSMUSG00000010067.13	protein_coding	Rassf1	617.297	0.389129	0.284689	1.36686	0.171671	0.462317
ENSMUSG00000010080.15	protein_coding	Epn3	3.52005	1.34668	2.25436	0.597368	0.550262	NA
ENSMUSG00000010095.13	protein_coding	Slc3a2	4081.5	1.00394	0.242406	4.14158	3.4492e-05	0.000649028
ENSMUSG00000010097.14	protein_coding	Nxf1	5524	-0.157101	0.249213	-0.630388	0.528441	0.815677
ENSMUSG00000010110.17	protein_coding	Stx5a	3500.07	-0.165744	0.221671	-0.747704	0.454639	0.763667
ENSMUSG00000010122.14	protein_coding	Slc47a1	9745.58	-0.0488846	0.215429	-0.226918	0.820488	0.94885
ENSMUSG00000010142.12	protein_coding	Tnfrsf13b	8.37196	3.99993	1.76395	2.2676	0.0233535	0.126451
ENSMUSG00000010154.7	protein_coding	Spire2	103.494	8.5409	1.48619	5.74685	9.09196e-09	3.98228e-07
ENSMUSG00000010175.13	protein_coding	Prox1	10890.7	-0.322793	0.22988	-1.40418	0.160265	0.444227
ENSMUSG00000010205.11	protein_coding	Raver1	2027.64	0.117577	0.236362	0.497445	0.618875	0.865246
ENSMUSG00000010277.7	protein_coding	2610507B11Rik	11444.4	-0.449915	0.231842	-1.94062	0.0523048	0.221103
ENSMUSG00000010290.7	protein_coding	AI597479	883.017	-0.290496	0.253884	-1.14421	0.252537	0.56936
ENSMUSG00000010307.7	protein_coding	Tmem86a	1236.35	1.32593	0.330843	4.00774	6.13023e-05	0.00106835
ENSMUSG00000010311.15	protein_coding	Optc	3.91056	-0.392953	1.86483	-0.210718	0.833107	NA
ENSMUSG00000010342.16	protein_coding	Tex14	7.71127	0.534706	1.35088	0.395822	0.692237	0.901535
ENSMUSG00000010358.13	protein_coding	Ifi35	1537.77	-0.104731	0.262304	-0.399273	0.689692	0.900992
ENSMUSG00000010362.9	protein_coding	Rdm1	494.267	0.348824	0.272443	1.28036	0.20042	0.504086
ENSMUSG00000010376.15	protein_coding	Nedd8	2279.17	-0.158437	0.23562	-0.672424	0.501314	0.799515
ENSMUSG00000010392.8	protein_coding	Gosr1	3429.9	-0.296627	0.301915	-0.982486	0.325861	0.650683
ENSMUSG00000010406.12	protein_coding	Mrpl52	1559.2	-0.211549	0.230632	-0.917259	0.359007	0.682541
ENSMUSG00000010453.12	protein_coding	Kansl3	4133.34	-0.457942	0.236609	-1.93544	0.0529365	0.222738
ENSMUSG00000010461.15	protein_coding	Eya4	9.63861	0.961229	1.3208	0.727761	0.46676	0.774751
ENSMUSG00000010476.14	protein_coding	Ebf3	6.7048	-0.332083	1.47863	-0.224587	0.8223	0.949435
ENSMUSG00000010492.10	antisense	Uckl1os	0.796331	-3.1853	4.62528	-0.688671	0.491031	NA
ENSMUSG00000010505.16	protein_coding	Myt1	0.516632	-0.0841187	4.9838	-0.0168784	0.986534	NA
ENSMUSG00000010517.7	protein_coding	Faf1	2750.55	-0.344358	0.234456	-1.46875	0.1419	0.414334
ENSMUSG00000010538.14	protein_coding	Tsacc	74.5581	-0.801329	0.503646	-1.59106	0.111597	0.359069
ENSMUSG00000010554.14	protein_coding	Mettl16	1027.13	0.308762	0.245752	1.2564	0.208973	0.516377
ENSMUSG00000010592.9	protein_coding	Dazl	3.40042	-2.56535	2.27608	-1.12709	0.259703	NA
ENSMUSG00000010601.14	protein_coding	Apol7a	5398.37	-0.254197	0.244976	-1.03764	0.299437	0.621332
ENSMUSG00000010607.8	protein_coding	Pigyl	699.941	-0.132803	0.285863	-0.464567	0.642242	0.877351
ENSMUSG00000010608.15	protein_coding	Rbm25	6279.32	0.419057	0.231492	1.81025	0.0702577	0.267263
ENSMUSG00000010609.15	protein_coding	Psen2	11371.8	0.231885	0.252604	0.917981	0.358629	0.682239
ENSMUSG00000010651.4	protein_coding	Acaa1b	100212	1.239	0.314517	3.93938	8.16923e-05	0.00136985
ENSMUSG00000010660.3	protein_coding	Plcd1	9.53576	2.33843	1.52299	1.53542	0.124681	0.384286
ENSMUSG00000010663.4	protein_coding	Fads1	23516.6	-0.128762	0.279651	-0.460438	0.645202	0.879037
ENSMUSG00000010721.15	protein_coding	Lmbr1	444.432	-0.337427	0.310738	-1.08589	0.277528	0.596879
ENSMUSG00000010751.15	protein_coding	Tnfrsf22	18.8833	1.71093	1.0132	1.68863	0.0912898	0.316614
ENSMUSG00000010755.17	protein_coding	Cars	1846.52	0.574046	0.232099	2.47328	0.0133878	0.0840585
ENSMUSG00000010760.5	protein_coding	Phlda2	21.5694	3.08487	1.01885	3.0278	0.00246343	0.0229983
ENSMUSG00000010796.11	protein_coding	Asz1	3.17383	5.03474	2.88097	1.74759	0.0805358	NA
ENSMUSG00000010797.6	protein_coding	Wnt2	79.2042	1.66042	0.828839	2.00331	0.0451441	0.200485
ENSMUSG00000010825.17	protein_coding	Grid2ip	0.695228	0.753468	4.89958	0.153782	0.877782	NA
ENSMUSG00000010830.8	protein_coding	Kdelr3	5.67463	1.64066	1.92714	0.851343	0.394579	NA
ENSMUSG00000010911.12	protein_coding	Apip	770.221	-0.360798	0.249608	-1.44546	0.14833	0.424529
ENSMUSG00000010914.10	protein_coding	Pdhx	2537.32	0.0481497	0.241155	0.199663	0.841744	0.955378
ENSMUSG00000010936.11	protein_coding	Vac14	1416.97	0.28001	0.272434	1.02781	0.30404	0.62574
ENSMUSG00000011008.13	protein_coding	Mcoln2	12.6351	1.98648	1.16496	1.7052	0.0881576	0.30983
ENSMUSG00000011034.6	protein_coding	Slc5a1	42.1992	4.63401	0.876464	5.28717	1.24227e-07	4.4892e-06
ENSMUSG00000011096.17	protein_coding	Akt1s1	2765.08	-0.35696	0.283614	-1.25861	0.20817	0.515216
ENSMUSG00000011114.18	protein_coding	Tbrg1	2940.95	-0.137676	0.326186	-0.422079	0.672968	0.892613
ENSMUSG00000011148.14	protein_coding	Adssl1	1027	-0.821184	0.322688	-2.54482	0.0109333	0.0720194
ENSMUSG00000011158.8	protein_coding	Brf1	1732.47	-0.323437	0.243473	-1.32843	0.184035	0.481071
ENSMUSG00000011171.11	protein_coding	Vipr2	0.934076	3.27353	4.33575	0.755009	0.450243	NA
ENSMUSG00000011179.8	protein_coding	Odc1	4289.15	-0.780966	0.2533	-3.08316	0.00204814	0.0197711
ENSMUSG00000011254.16	protein_coding	Thg1l	259.217	0.539097	0.342275	1.57504	0.115247	0.366808
ENSMUSG00000011256.16	protein_coding	Adam19	48.6888	1.96257	0.764639	2.56666	0.0102683	0.0685952
ENSMUSG00000011257.19	protein_coding	Pabpc4	4383.86	-0.260194	0.222031	-1.17188	0.241245	0.556557
ENSMUSG00000011263.16	protein_coding	Exoc3l2	122.75	1.59922	0.797301	2.00579	0.0448785	0.199772
ENSMUSG00000011267.8	protein_coding	Zfp296	27.4921	-0.813469	0.75275	-1.08066	0.279847	0.599399
ENSMUSG00000011305.11	protein_coding	Plin5	8662.45	-0.83349	0.274178	-3.03996	0.00236607	0.0223071
ENSMUSG00000011306.7	protein_coding	Sugp1	1308.49	-0.367396	0.250573	-1.46623	0.142586	0.415685
ENSMUSG00000011382.8	protein_coding	Dhdh	12961.8	-0.883741	0.217612	-4.06109	4.88434e-05	0.000872128
ENSMUSG00000011427.16	protein_coding	Zfp790	574.522	-0.423769	0.295307	-1.43501	0.151284	0.428531
ENSMUSG00000011463.5	protein_coding	Cpb1	1.97328	0.51966	2.55105	0.203704	0.838585	NA
ENSMUSG00000011632.7	protein_coding	Pinlyp	1.30275	-0.74515	3.35711	-0.221961	0.824344	NA
ENSMUSG00000011658.16	protein_coding	Fuz	598.241	-0.263783	0.265099	-0.995037	0.319719	0.643959
ENSMUSG00000011751.16	protein_coding	Sptbn4	1.87507	2.99208	2.98151	1.00355	0.315597	NA
ENSMUSG00000011752.6	protein_coding	Pgam1	16709.3	-0.0919271	0.264099	-0.348078	0.727781	0.916254
ENSMUSG00000011831.16	protein_coding	Evi5	12919.9	-0.103064	0.26823	-0.384239	0.700801	0.905879
ENSMUSG00000011832.15	protein_coding	Evi5l	417.61	0.441359	0.281974	1.56525	0.117525	0.370233
ENSMUSG00000011837.4	protein_coding	Snapc2	616.314	-0.304047	0.278411	-1.09208	0.274799	0.594932
ENSMUSG00000011877.13	protein_coding	Git1	864.148	0.661977	0.265652	2.4919	0.0127063	0.080869
ENSMUSG00000011884.13	protein_coding	Gltp	124.248	2.15773	0.551887	3.90973	9.24008e-05	0.00152549
ENSMUSG00000011958.17	protein_coding	Bnip2	3699.56	-0.0296472	0.233207	-0.127128	0.898839	0.973087
ENSMUSG00000011960.12	protein_coding	Ccnt1	2365.83	-0.170709	0.227827	-0.749295	0.453679	0.763208
ENSMUSG00000012017.4	protein_coding	Scarf2	33.0017	1.9134	0.845172	2.26392	0.0235788	0.127381
ENSMUSG00000012042.8	protein_coding	4930579F01Rik	27.9704	3.35673	0.96974	3.46147	0.00053723	0.00663399
ENSMUSG00000012076.8	protein_coding	Brms1l	204.86	0.056119	0.389788	0.143973	0.885522	0.968933
ENSMUSG00000012114.17	protein_coding	Med15	2229.05	-0.0625769	0.234927	-0.266367	0.789957	0.939543
ENSMUSG00000012117.13	protein_coding	Dhdds	1898.6	-0.09961	0.251807	-0.395581	0.692414	0.901535
ENSMUSG00000012123.17	protein_coding	Crybg2	95.9158	-0.0431389	0.51044	-0.084513	0.932649	0.981756
ENSMUSG00000012126.16	protein_coding	Ubxn11	9.44108	-0.0983081	1.22771	-0.0800744	0.936178	0.982989
ENSMUSG00000012187.13	protein_coding	Mogat1	39.2876	0.765772	0.671928	1.13966	0.254427	0.571941
ENSMUSG00000012282.2	protein_coding	Wnt8a	1.06548	-3.60508	4.12576	-0.873797	0.382229	NA
ENSMUSG00000012296.16	protein_coding	Tjap1	527.269	0.155844	0.289256	0.538776	0.590042	0.853231
ENSMUSG00000012350.15	protein_coding	Ehf	28.5358	2.42871	0.889623	2.73004	0.00633268	0.0475069
ENSMUSG00000012396.12	protein_coding	Nanog	7.07685	-0.598121	1.54088	-0.388169	0.697891	0.904282
ENSMUSG00000012405.16	protein_coding	Rpl15	8825.05	-0.456362	0.229605	-1.98759	0.0468567	0.205191
ENSMUSG00000012422.14	protein_coding	Tmem167	3867.73	-0.013191	0.22074	-0.0597583	0.952348	0.987047
ENSMUSG00000012428.9	protein_coding	Steap4	5810.86	-1.34029	0.285046	-4.702	2.57631e-06	6.92745e-05
ENSMUSG00000012429.9	protein_coding	Mplkip	612.223	-0.533811	0.272036	-1.96228	0.0497303	0.21374
ENSMUSG00000012443.3	protein_coding	Kif11	315.898	2.45191	0.347515	7.05557	1.71898e-12	1.29116e-10
ENSMUSG00000012483.4	protein_coding	Rpa3	255.88	0.317876	0.335844	0.946499	0.343894	0.669195
ENSMUSG00000012519.14	protein_coding	Mlkl	308.006	1.52058	0.400119	3.80031	0.000144513	0.00220926
ENSMUSG00000012535.14	protein_coding	Tnpo3	4057.23	-0.47356	0.220798	-2.14476	0.0319716	0.15874
ENSMUSG00000012609.19	protein_coding	Ttll5	615.613	-0.79673	0.338722	-2.35216	0.0186646	0.107159
ENSMUSG00000012640.16	protein_coding	Zfp715	1544.49	-0.226447	0.268	-0.844952	0.398138	0.718665
ENSMUSG00000012705.16	protein_coding	Retn	0.693233	0.727298	4.90064	0.148409	0.88202	NA
ENSMUSG00000012848.15	protein_coding	Rps5	9686.06	-0.708815	0.229393	-3.08996	0.00200183	0.0194169
ENSMUSG00000012889.8	protein_coding	Podnl1	1.16767	-0.202155	4.01452	-0.050356	0.959839	NA
ENSMUSG00000013033.16	protein_coding	Adgrl1	53.1914	1.30505	0.771814	1.69089	0.0908582	0.315659
ENSMUSG00000013076.17	protein_coding	Amotl1	221.848	1.59096	0.603781	2.63499	0.00841393	0.0589591
ENSMUSG00000013083.8	protein_coding	2200002J24Rik	0.522	2.40969	4.89227	0.49255	0.62233	NA
ENSMUSG00000013089.15	protein_coding	Etv5	310.795	0.00667397	0.406678	0.016411	0.986907	0.997817
ENSMUSG00000013150.15	protein_coding	Gfod2	550.771	0.474657	0.276187	1.71861	0.0856861	0.304262
ENSMUSG00000013155.10	protein_coding	Enkd1	46.7162	0.315292	0.685462	0.45997	0.645538	0.879037
ENSMUSG00000013158.6	protein_coding	4933405L10Rik	1.23846	-0.0850251	3.45996	-0.024574	0.980395	NA
ENSMUSG00000013160.7	protein_coding	Atp6v0d1	5182.72	-0.306104	0.236861	-1.29234	0.196241	0.498125
ENSMUSG00000013236.17	protein_coding	Ptprs	321.049	0.514295	0.354943	1.44895	0.147351	0.423127
ENSMUSG00000013275.9	protein_coding	Slc41a1	285.387	-1.59538	0.603346	-2.64422	0.00818784	0.0577533
ENSMUSG00000013353.10	protein_coding	4931406B18Rik	4.4237	1.31171	2.02188	0.64876	0.516494	NA
ENSMUSG00000013367.5	protein_coding	Iglon5	2.95932	0.29941	2.12315	0.141021	0.887853	NA
ENSMUSG00000013415.9	protein_coding	Igf2bp1	3.6333	0.402344	2.28684	0.175939	0.860342	NA
ENSMUSG00000013419.7	protein_coding	Zfp651	14.6689	1.18309	1.01952	1.16044	0.245871	0.562023
ENSMUSG00000013465.19	protein_coding	Nelfb	1510.04	-0.239108	0.244062	-0.979703	0.327233	0.651705
ENSMUSG00000013483.14	protein_coding	Card14	23.7329	1.17893	0.83783	1.40712	0.159391	0.442869
ENSMUSG00000013495.15	protein_coding	Tmem175	632.24	-0.025851	0.262618	-0.0984358	0.921586	0.978261
ENSMUSG00000013523.13	protein_coding	Bcas1	0.775806	2.99707	4.85147	0.617765	0.53673	NA
ENSMUSG00000013539.14	protein_coding	Tango2	3714.52	-0.754103	0.217551	-3.46632	0.000527633	0.00654661
ENSMUSG00000013584.5	protein_coding	Aldh1a2	3.00055	0.762894	2.40651	0.317013	0.751234	NA
ENSMUSG00000013593.12	protein_coding	Ndufs2	15054.5	-0.177548	0.264021	-0.672474	0.501282	0.799515
ENSMUSG00000013622.15	protein_coding	Atraid	4625.53	-0.366524	0.216814	-1.6905	0.0909315	0.315733
ENSMUSG00000013629.16	protein_coding	Cad	636.567	0.12394	0.277554	0.446544	0.655205	0.884762
ENSMUSG00000013646.17	protein_coding	Sh3bp5l	1404.71	-0.0115276	0.301783	-0.0381985	0.969529	0.992632
ENSMUSG00000013662.5	protein_coding	Atad1	5992.89	-0.190607	0.215356	-0.885082	0.376113	0.698679
ENSMUSG00000013663.7	protein_coding	Pten	13128.8	-0.396493	0.250245	-1.58442	0.113098	0.361946
ENSMUSG00000013698.12	protein_coding	Pea15a	401.683	1.72837	0.446188	3.87363	0.000107224	0.0017248
ENSMUSG00000013701.13	protein_coding	Timm23	7361.81	-0.332296	0.237936	-1.39658	0.16254	0.44765
ENSMUSG00000013707.3	protein_coding	Tnfaip8l2	25.7618	1.74795	0.969316	1.80328	0.0713435	0.270271
ENSMUSG00000013736.16	protein_coding	Trnt1	1574.4	0.0117197	0.239481	0.0489381	0.960969	0.990259
ENSMUSG00000013766.11	protein_coding	Ly6g6e	1.05321	0.0930715	4.23474	0.0219781	0.982465	NA
ENSMUSG00000013787.15	protein_coding	Ehmt2	4622.84	-0.0392257	0.227095	-0.172728	0.862865	0.96335
ENSMUSG00000013822.7	protein_coding	Elof1	1705.81	-0.27656	0.238091	-1.16157	0.245409	0.561501
ENSMUSG00000013833.15	protein_coding	Med16	1281.15	-0.488253	0.281046	-1.73727	0.0823395	0.297374
ENSMUSG00000013846.10	protein_coding	St3gal1	9130.56	-0.126422	0.299175	-0.422571	0.672609	0.892528
ENSMUSG00000013858.14	protein_coding	Tmem259	10292.3	-0.0313024	0.227145	-0.137808	0.890392	0.970429
ENSMUSG00000013878.18	protein_coding	Rnf170	1632.96	-0.613986	0.232269	-2.64342	0.00820721	0.0578451
ENSMUSG00000013921.15	protein_coding	Clip3	4.10562	2.73027	2.03178	1.34378	0.179019	NA
ENSMUSG00000013928.13	protein_coding	Thap8	8.19187	0.000764807	1.31414	0.000581982	0.999536	0.999723
ENSMUSG00000013936.12	protein_coding	Myl2	19.1832	2.46301	1.3807	1.78388	0.0744431	0.27774
ENSMUSG00000013973.12	protein_coding	Dedd	1664.24	-0.0747856	0.231706	-0.322761	0.746876	0.922626
ENSMUSG00000013974.3	protein_coding	Mcemp1	1.20652	1.71997	3.48312	0.493801	0.621447	NA
ENSMUSG00000013997.10	protein_coding	Nit1	7598.02	-0.027357	0.262259	-0.104313	0.916921	0.977509
ENSMUSG00000014030.15	protein_coding	Pax5	3.17949	-0.144069	2.24943	-0.064047	0.948933	NA
ENSMUSG00000014039.18	protein_coding	Prdm15	551.19	-0.140188	0.304793	-0.459945	0.645556	0.879037
ENSMUSG00000014074.17	protein_coding	Rnf168	1021	-0.295025	0.271028	-1.08854	0.276357	0.596101
ENSMUSG00000014075.15	protein_coding	Tctex1d2	77.0156	0.143933	0.506129	0.28438	0.776119	0.934459
ENSMUSG00000014077.13	protein_coding	Chp1	28429.4	-0.569301	0.307329	-1.85241	0.0639663	0.251809
ENSMUSG00000014158.12	protein_coding	Trpv4	40.8538	4.32356	0.88197	4.90216	9.47863e-07	2.89568e-05
ENSMUSG00000014164.15	protein_coding	Klhl3	1234.9	-0.902823	0.251493	-3.58986	0.000330859	0.00444496
ENSMUSG00000014177.10	protein_coding	Tvp23b	1568.44	-0.113053	0.234777	-0.481535	0.630137	0.871045
ENSMUSG00000014195.15	protein_coding	Dnajc7	3861.54	-0.396462	0.218096	-1.81783	0.0690903	0.264558
ENSMUSG00000014198.15	protein_coding	Zfp385c	1.44559	3.90084	3.6229	1.07672	0.281606	NA
ENSMUSG00000014226.10	protein_coding	Cacybp	1724.54	-0.115959	0.243976	-0.475288	0.634582	0.873981
ENSMUSG00000014232.14	protein_coding	Cluap1	577.606	0.425621	0.276838	1.53744	0.124187	0.38351
ENSMUSG00000014243.5	protein_coding	Zswim7	423.515	0.236095	0.29525	0.799644	0.423917	0.739872
ENSMUSG00000014245.8	protein_coding	Pigl	428.12	-0.238116	0.280852	-0.847836	0.396529	0.717865
ENSMUSG00000014294.4	protein_coding	Ndufa2	2822.27	-0.510679	0.230517	-2.21536	0.0267353	0.139566
ENSMUSG00000014301.13	protein_coding	Pam16	211.42	0.250485	0.393149	0.637123	0.524045	0.813108
ENSMUSG00000014303.13	protein_coding	Glis2	25.0017	2.15457	0.916136	2.35181	0.0186825	0.107212
ENSMUSG00000014313.15	protein_coding	Cox6c	14771.8	-0.405451	0.224892	-1.80287	0.0714087	0.270271
ENSMUSG00000014329.14	protein_coding	Bicc1	240.666	3.4365	0.412605	8.32881	8.16624e-17	1.0679e-14
ENSMUSG00000014349.7	protein_coding	Ube2z	4011.04	-0.143885	0.279458	-0.514873	0.606642	0.860739
ENSMUSG00000014353.14	protein_coding	Tmem87b	3859.4	-0.570195	0.218062	-2.61483	0.00892728	0.0616766
ENSMUSG00000014355.10	protein_coding	Anapc1	3403.55	-0.230894	0.226488	-1.01945	0.307987	0.630929
ENSMUSG00000014361.5	protein_coding	Mertk	1212.24	0.231038	0.304113	0.759711	0.447428	0.758619
ENSMUSG00000014402.15	protein_coding	Tsg101	2612.83	-0.387402	0.238226	-1.62619	0.103908	0.342784
ENSMUSG00000014418.16	protein_coding	Hps5	1656.36	-0.437869	0.258027	-1.69699	0.0896983	0.313066
ENSMUSG00000014426.9	protein_coding	Map3k4	1305.19	0.309781	0.286229	1.08228	0.279126	0.598805
ENSMUSG00000014444.17	protein_coding	Piezo1	313.868	1.20037	0.352101	3.40917	0.000651611	0.00777187
ENSMUSG00000014453.4	protein_coding	Blk	1.2023	1.8055	3.4905	0.517263	0.604972	NA
ENSMUSG00000014470.4	protein_coding	Rnf166	624.415	-0.217105	0.266088	-0.815914	0.414549	0.732717
ENSMUSG00000014496.8	protein_coding	Ankrd28	3385.84	-0.456295	0.261806	-1.74288	0.0813553	0.295179
ENSMUSG00000014498.9	protein_coding	Ankrd52	2730.89	-0.0768888	0.257767	-0.298288	0.765483	0.930964
ENSMUSG00000014503.14	protein_coding	Pkd2l2	13.653	-0.502481	1.07341	-0.468117	0.639701	0.875839
ENSMUSG00000014504.16	protein_coding	Srp19	1160.5	0.0721714	0.249276	0.289524	0.77218	0.933175
ENSMUSG00000014542.3	protein_coding	Clec4f	2672.14	2.43363	0.883752	2.75375	0.00589176	0.0449362
ENSMUSG00000014543.14	protein_coding	Klra17	1.93747	1.28105	2.85055	0.449406	0.653139	NA
ENSMUSG00000014547.10	protein_coding	Wdfy2	1384.11	0.441897	0.287325	1.53797	0.124056	0.383303
ENSMUSG00000014550.14	protein_coding	Rbsn	960.13	-0.169923	0.248249	-0.684486	0.493668	0.793264
ENSMUSG00000014551.8	protein_coding	Mrps25	579.24	-0.507879	0.263468	-1.92767	0.0538961	0.225159
ENSMUSG00000014554.13	protein_coding	Dguok	712.429	-0.268521	0.262922	-1.0213	0.307114	0.629958
ENSMUSG00000014592.20	protein_coding	Camta1	206.375	-0.191949	0.33799	-0.567913	0.570094	0.841125
ENSMUSG00000014599.10	protein_coding	Csf1	383.084	0.748056	0.309305	2.41851	0.0155843	0.0941427
ENSMUSG00000014601.13	protein_coding	Strip1	1138.63	-0.0208044	0.254057	-0.0818887	0.934735	0.982916
ENSMUSG00000014602.15	protein_coding	Kif1a	16.8609	1.67641	1.02885	1.6294	0.103229	0.341349
ENSMUSG00000014606.14	protein_coding	Slc25a11	5495.88	-0.265505	0.290796	-0.91303	0.361227	0.68389
ENSMUSG00000014609.16	protein_coding	Chrne	5.24735	1.75421	1.70394	1.0295	0.303244	NA
ENSMUSG00000014633.15	protein_coding	Cmc2	537.807	-0.175254	0.265628	-0.659772	0.5094	0.804323
ENSMUSG00000014668.15	protein_coding	Chfr	1584.01	-0.251341	0.231166	-1.08728	0.276915	0.596305
ENSMUSG00000014686.8	protein_coding	Ceacam16	1.90359	4.29899	3.23806	1.32765	0.184295	NA
ENSMUSG00000014704.10	protein_coding	Hoxa2	9.506	1.99611	1.46801	1.35974	0.173914	0.465173
ENSMUSG00000014725.16	protein_coding	Adam28	12.0655	0.527504	1.10778	0.47618	0.633946	0.873635
ENSMUSG00000014748.13	protein_coding	Tex261	5261.49	-0.372039	0.233459	-1.59359	0.111028	0.357892
ENSMUSG00000014763.8	protein_coding	Fam120b	1603.51	-0.401003	0.234067	-1.7132	0.0866758	0.306721
ENSMUSG00000014767.17	protein_coding	Tbp	909.205	-0.272363	0.261394	-1.04196	0.297429	0.619127
ENSMUSG00000014769.10	protein_coding	Psmb1	7130.46	-0.543226	0.224272	-2.42217	0.0154281	0.0934393
ENSMUSG00000014771.13	protein_coding	Pdcd2	888.862	-0.0334276	0.253408	-0.131913	0.895053	0.971945
ENSMUSG00000014773.13	protein_coding	Dll1	460.025	-0.43327	0.322912	-1.34176	0.179674	0.474965
ENSMUSG00000014776.7	protein_coding	Nol3	55.2858	0.514844	0.567516	0.907189	0.364307	0.687138
ENSMUSG00000014778.10	protein_coding	Fhod1	153.061	1.29788	0.617632	2.10138	0.0356078	0.170707
ENSMUSG00000014782.16	protein_coding	Plekhg4	0.737316	0.772398	4.23132	0.182543	0.855157	NA
ENSMUSG00000014786.8	protein_coding	Slc9a5	12.0589	1.73859	1.24074	1.40125	0.161139	0.445342
ENSMUSG00000014791.10	protein_coding	Elmo3	1849.54	-0.499488	0.243518	-2.05113	0.0402543	0.186611
ENSMUSG00000014813.9	protein_coding	Stc1	8.88149	2.87407	1.49397	1.92377	0.0543832	0.226777
ENSMUSG00000014837.15	protein_coding	4931428F04Rik	99.4216	0.578573	0.550257	1.05146	0.293047	0.614385
ENSMUSG00000014846.12	protein_coding	Tppp3	7.57252	-0.0959939	1.63625	-0.0586671	0.953217	0.987723
ENSMUSG00000014850.15	protein_coding	Msh3	1179.88	-0.222729	0.246381	-0.904003	0.365994	0.688539
ENSMUSG00000014852.16	protein_coding	Adamts13	49.6418	1.47175	0.755985	1.9468	0.0515584	0.218886
ENSMUSG00000014856.12	protein_coding	Tmem208	1782.69	-0.504796	0.23219	-2.17406	0.0297006	0.150256
ENSMUSG00000014859.9	protein_coding	E2f4	1206.63	-0.0487534	0.237527	-0.205254	0.837374	0.954363
ENSMUSG00000014867.9	protein_coding	Surf4	20233.9	-0.239688	0.220216	-1.08842	0.276409	0.596142
ENSMUSG00000014873.15	protein_coding	Surf2	1214.19	-0.350781	0.240567	-1.45815	0.1448	0.418396
ENSMUSG00000014905.4	protein_coding	Dnajb9	5190.12	-0.81504	0.231987	-3.5133	0.000442579	0.00567732
ENSMUSG00000014907.10	protein_coding	Naf1	542.362	-0.0568948	0.285751	-0.199106	0.84218	0.955455
ENSMUSG00000014932.15	protein_coding	Yes1	3037.69	-0.0152367	0.232391	-0.0655648	0.947724	0.985909
ENSMUSG00000014956.15	protein_coding	Ppp1cb	9270.08	-0.269721	0.307233	-0.877901	0.379997	0.701881
ENSMUSG00000014959.12	protein_coding	Gorasp2	7000.6	-0.217299	0.266879	-0.814225	0.415516	0.733641
ENSMUSG00000014980.14	protein_coding	Tsen15	402.544	-0.173917	0.310748	-0.559673	0.575703	0.844255
ENSMUSG00000015002.18	protein_coding	Efr3a	3978.02	-0.192889	0.28144	-0.685365	0.493114	0.793047
ENSMUSG00000015013.9	protein_coding	Trappc2l	621.214	0.000252523	0.272242	0.000927566	0.99926	0.999639
ENSMUSG00000015016.8	protein_coding	Acsf3	2444.09	-0.201244	0.276874	-0.726844	0.467321	0.775258
ENSMUSG00000015023.7	protein_coding	Ddx19a	2412.48	0.0180701	0.251694	0.071794	0.942766	0.984277
ENSMUSG00000015027.11	protein_coding	Galns	981.688	0.584903	0.248804	2.35086	0.0187301	0.107433
ENSMUSG00000015053.14	protein_coding	Gata2	20.8861	2.02641	1.18433	1.71102	0.087077	0.30739
ENSMUSG00000015083.11	protein_coding	C8g	21212.5	-0.511466	0.23251	-2.19976	0.027824	0.14364
ENSMUSG00000015085.8	protein_coding	Entpd2	522.447	1.33402	0.298055	4.47576	7.61416e-06	0.000179046
ENSMUSG00000015087.14	protein_coding	Rabl6	1439.25	-0.155737	0.288663	-0.539511	0.589534	0.852775
ENSMUSG00000015090.13	protein_coding	Ptgds	113.984	-1.70237	0.43053	-3.95411	7.68194e-05	0.00130735
ENSMUSG00000015092.9	protein_coding	Edf1	7677.66	-0.329725	0.226601	-1.45509	0.145643	0.420015
ENSMUSG00000015093.15	protein_coding	Clic3	1.25495	-2.1403	3.47071	-0.616675	0.537449	NA
ENSMUSG00000015094.16	protein_coding	Npdc1	419.928	4.25703	0.366399	11.6185	3.31726e-31	1.43566e-28
ENSMUSG00000015095.12	protein_coding	Fbxw5	2874.02	-0.0861351	0.225034	-0.382765	0.701894	0.906494
ENSMUSG00000015112.15	protein_coding	Slc25a13	25494.8	-0.389096	0.26616	-1.46189	0.143772	0.416908
ENSMUSG00000015120.15	protein_coding	Ube2i	4188.15	-0.0378418	0.228778	-0.165408	0.868622	0.964799
ENSMUSG00000015126.9	protein_coding	Tsr3	955.895	-0.281526	0.253216	-1.1118	0.266223	0.58557
ENSMUSG00000015127.14	protein_coding	Unkl	1602.4	-0.0532643	0.232767	-0.228831	0.819	0.948215
ENSMUSG00000015133.17	protein_coding	Lrrk1	712.883	-0.0215123	0.287471	-0.074833	0.940348	0.983738
ENSMUSG00000015134.15	protein_coding	Aldh1a3	14.7915	-0.133713	1.08939	-0.122742	0.902312	0.97407
ENSMUSG00000015143.15	protein_coding	Actn1	2104.81	0.0273191	0.289004	0.0945285	0.924689	0.979549
ENSMUSG00000015149.14	protein_coding	Sirt2	3573.49	-0.464876	0.244965	-1.89772	0.0577324	0.235768
ENSMUSG00000015165.16	protein_coding	Hnrnpl	7748.78	-0.00874592	0.214198	-0.040831	0.967431	0.992101
ENSMUSG00000015176.10	protein_coding	Nolc1	2383.52	0.347762	0.22878	1.52007	0.128493	0.390571
ENSMUSG00000015189.12	protein_coding	Casd1	2461.54	-0.489085	0.230758	-2.11947	0.0340506	0.165536
ENSMUSG00000015202.13	protein_coding	Cnksr3	534.53	0.573543	0.301732	1.90084	0.0573234	0.234677
ENSMUSG00000015214.14	protein_coding	Mtmr1	3362.33	-0.148415	0.278811	-0.532316	0.594507	0.855475
ENSMUSG00000015217.11	protein_coding	Hmgb3	1282.5	0.0335109	0.24271	0.13807	0.890185	0.970429
ENSMUSG00000015222.17	protein_coding	Map2	12.5443	2.15236	1.2535	1.71708	0.0859642	0.304952
ENSMUSG00000015224.10	protein_coding	Cyp2j9	1484.47	-0.82164	0.30489	-2.69487	0.0070416	0.0516094
ENSMUSG00000015243.4	protein_coding	Abca1	17245.5	-0.075722	0.23917	-0.316604	0.751544	0.923529
ENSMUSG00000015247.10	protein_coding	Nipsnap3b	4819.96	-0.0315849	0.277538	-0.113804	0.909393	0.975835
ENSMUSG00000015289.4	protein_coding	Lage3	659.218	-0.0220924	0.2808	-0.0786766	0.93729	0.982995
ENSMUSG00000015290.15	protein_coding	Ubl4a	1789.72	0.0612022	0.234785	0.260673	0.794344	0.941251
ENSMUSG00000015291.10	protein_coding	Gdi1	3628.3	-0.481161	0.218824	-2.19885	0.0278887	0.14387
ENSMUSG00000015305.6	protein_coding	Sash1	2641.81	0.29328	0.236354	1.24085	0.214661	0.524096
ENSMUSG00000015312.9	protein_coding	Gadd45b	860.685	-0.0748499	0.388683	-0.192573	0.847293	0.957329
ENSMUSG00000015314.10	protein_coding	Slamf6	14.2671	1.67507	1.06936	1.56642	0.11725	0.369794
ENSMUSG00000015316.11	protein_coding	Slamf1	4.70646	-0.203578	1.68914	-0.120522	0.90407	NA
ENSMUSG00000015335.16	protein_coding	Zdhhc12	1107.51	-0.443298	0.245334	-1.80692	0.0707754	0.268521
ENSMUSG00000015337.5	protein_coding	Endog	1612.71	-0.457888	0.267332	-1.7128	0.0867484	0.306895
ENSMUSG00000015340.10	protein_coding	Cybb	773.253	3.0827	0.406853	7.57694	3.53798e-14	3.23165e-12
ENSMUSG00000015341.17	protein_coding	Golga7	5570.37	0.345072	0.233246	1.47944	0.139024	0.409194
ENSMUSG00000015342.6	protein_coding	Xk	586.249	0.228711	0.281933	0.811223	0.417238	0.734611
ENSMUSG00000015354.8	protein_coding	Pcolce2	60.7485	3.02378	0.796071	3.79838	0.000145645	0.0022247
ENSMUSG00000015355.13	protein_coding	Cd48	51.4159	2.37037	0.715353	3.31356	0.000921152	0.0103927
ENSMUSG00000015357.10	protein_coding	Clpx	28336.7	0.642702	0.299266	2.14759	0.0317462	0.158053
ENSMUSG00000015363.13	protein_coding	Trabd	5080.01	-0.457673	0.246062	-1.85999	0.0628872	0.24915
ENSMUSG00000015377.10	protein_coding	Dennd6b	821.631	-0.23758	0.296391	-0.801579	0.422797	0.739066
ENSMUSG00000015396.4	protein_coding	Cd83	74.2123	2.62124	0.573542	4.57027	4.87101e-06	0.000120299
ENSMUSG00000015401.12	protein_coding	Cltrn	1.53671	-0.159119	3.15709	-0.0504005	0.959803	NA
ENSMUSG00000015405.15	protein_coding	Ace2	6.81957	0.966849	1.54906	0.62415	0.532529	0.818517
ENSMUSG00000015437.5	protein_coding	Gzmb	1.21777	3.65252	3.92597	0.930349	0.35219	NA
ENSMUSG00000015451.16	processed_transcript	C4a	1168.5	-0.104226	0.453247	-0.229953	0.818128	0.9481
ENSMUSG00000015452.14	protein_coding	Ager	31.6117	0.274525	0.73277	0.37464	0.707928	0.908449
ENSMUSG00000015461.15	protein_coding	Atf6b	1517.66	-0.079804	0.22981	-0.347262	0.728395	0.916527
ENSMUSG00000015467.14	protein_coding	Egfl8	47.79	-0.201526	0.720249	-0.2798	0.779631	0.935586
ENSMUSG00000015468.14	protein_coding	Notch4	84.4521	0.23824	0.588564	0.404781	0.685638	0.899353
ENSMUSG00000015474.16	protein_coding	Ppt2	2913.03	-0.220932	0.224724	-0.983127	0.325545	0.650455
ENSMUSG00000015476.6	protein_coding	Prrt1	3.1961	3.78245	2.5046	1.5102	0.130991	NA
ENSMUSG00000015478.13	protein_coding	Rnf5	3216.7	-0.52467	0.255472	-2.05373	0.0400017	0.18582
ENSMUSG00000015484.3	protein_coding	Fam163a	5.5439	3.23354	2.00414	1.61343	0.106651	NA
ENSMUSG00000015488.14	protein_coding	Cacfd1	2175.18	-0.425217	0.243916	-1.74329	0.0812829	0.295142
ENSMUSG00000015501.10	protein_coding	Hivep2	551.514	-1.10786	0.318278	-3.48079	0.000499942	0.00626289
ENSMUSG00000015519.12	protein_coding	2310057J18Rik	0.743494	2.93852	4.75608	0.617844	0.536678	NA
ENSMUSG00000015522.18	protein_coding	Arnt	2995.42	0.104059	0.233541	0.44557	0.655908	0.884762
ENSMUSG00000015533.9	protein_coding	Itga2	136.902	-2.45277	0.51551	-4.75795	1.9557e-06	5.38618e-05
ENSMUSG00000015536.14	protein_coding	Mocs2	7359.08	-0.0193536	0.23951	-0.0808048	0.935597	0.982989
ENSMUSG00000015542.17	protein_coding	Nat9	1763.95	-0.323648	0.233284	-1.38736	0.165332	0.452053
ENSMUSG00000015568.16	protein_coding	Lpl	10702.5	2.97199	0.326762	9.09525	9.43649e-20	1.66256e-17
ENSMUSG00000015575.14	protein_coding	Atp6v0e	1996.76	-0.141201	0.227941	-0.619464	0.535611	0.820441
ENSMUSG00000015597.17	protein_coding	Zfp318	2461.87	0.0666317	0.273214	0.243881	0.807323	0.944959
ENSMUSG00000015599.9	protein_coding	Ttbk1	40.1722	0.135061	0.770826	0.175216	0.86091	0.962732
ENSMUSG00000015605.6	protein_coding	Srf	795.485	-0.0454434	0.264153	-0.172035	0.86341	0.963484
ENSMUSG00000015619.10	protein_coding	Gata3	21.7083	1.42744	0.922031	1.54814	0.121588	0.378517
ENSMUSG00000015627.5	protein_coding	Gata5	3.30645	-0.396205	2.054	-0.192894	0.847042	NA
ENSMUSG00000015647.9	protein_coding	Lama5	577.064	3.33193	0.326248	10.2129	1.73623e-24	4.2648e-22
ENSMUSG00000015652.9	protein_coding	Steap1	8.77668	0.599951	1.3286	0.451567	0.651581	0.882435
ENSMUSG00000015653.13	protein_coding	Steap2	1147.32	-0.837072	0.364584	-2.29597	0.0216778	0.119804
ENSMUSG00000015656.17	protein_coding	Hspa8	103944	-0.491618	0.256263	-1.91841	0.0550587	0.228859
ENSMUSG00000015659.12	protein_coding	Serac1	289.463	-0.114617	0.320474	-0.357647	0.720608	0.914177
ENSMUSG00000015665.8	protein_coding	Awat1	0.517204	2.40886	4.88469	0.493145	0.62191	NA
ENSMUSG00000015668.13	protein_coding	Pdzd11	1162.88	-0.00442432	0.241667	-0.0183076	0.985393	0.99713
ENSMUSG00000015671.11	protein_coding	Psma2	4414.19	-0.407194	0.244629	-1.66454	0.0960054	0.32649
ENSMUSG00000015672.4	protein_coding	Mrpl32	1785.65	-0.00109915	0.236481	-0.00464795	0.996291	0.998891
ENSMUSG00000015697.14	protein_coding	Setdb1	2755.71	0.344587	0.226015	1.52462	0.127355	0.388777
ENSMUSG00000015702.13	protein_coding	Anxa9	65.349	1.03948	0.521211	1.99435	0.0461138	0.203154
ENSMUSG00000015709.9	protein_coding	Arnt2	5.19616	5.74838	2.30206	2.49707	0.0125226	NA
ENSMUSG00000015711.8	protein_coding	Prune1	2716.94	1.43756	0.308976	4.65266	3.27686e-06	8.52123e-05
ENSMUSG00000015714.11	protein_coding	Cers2	23186.9	0.0967941	0.211188	0.458332	0.646714	0.879789
ENSMUSG00000015721.18	protein_coding	Nlrp5	3.52186	-0.370283	1.93552	-0.191309	0.848283	NA
ENSMUSG00000015733.13	protein_coding	Capza2	6309.18	-0.0693658	0.23834	-0.291036	0.771023	0.933168
ENSMUSG00000015745.9	protein_coding	Plekho1	142.267	1.53123	0.605111	2.5305	0.0113901	0.0741807
ENSMUSG00000015747.5	protein_coding	Vps45	488.263	-0.12783	0.28818	-0.443578	0.657348	0.885673
ENSMUSG00000015748.13	protein_coding	Prpf3	926.542	-0.0859916	0.268049	-0.320805	0.748358	0.922626
ENSMUSG00000015749.12	protein_coding	Anp32e	1737.46	-0.36187	0.309428	-1.16948	0.24221	0.557657
ENSMUSG00000015750.15	protein_coding	Aph1a	9230.55	-0.618636	0.221659	-2.79094	0.00525554	0.0412611
ENSMUSG00000015755.16	protein_coding	Tab2	8084.13	0.342881	0.279291	1.22769	0.219565	0.530514
ENSMUSG00000015757.10	protein_coding	Ppil4	1493.63	-0.260174	0.232446	-1.11929	0.263017	0.581614
ENSMUSG00000015759.11	protein_coding	Cnih1	4044.08	-0.113594	0.216796	-0.523969	0.6003	0.857902
ENSMUSG00000015766.14	protein_coding	Eps8	27.2112	2.37891	0.828637	2.87087	0.00409342	0.034194
ENSMUSG00000015776.12	protein_coding	Med22	1704.63	0.0292457	0.245148	0.119298	0.905039	0.975153
ENSMUSG00000015790.16	protein_coding	Surf1	2408.31	-0.250445	0.225678	-1.10975	0.267108	0.586685
ENSMUSG00000015804.14	protein_coding	Med28	1161.28	0.0779227	0.248735	0.313276	0.754071	0.924819
ENSMUSG00000015806.12	protein_coding	Qdpr	17686.4	-0.560147	0.251936	-2.22337	0.0261909	0.137607
ENSMUSG00000015812.8	protein_coding	Gnrh1	42.4476	-0.445248	0.825258	-0.539526	0.589524	0.852775
ENSMUSG00000015829.13	protein_coding	Tnr	4.30339	2.82864	2.11658	1.33642	0.181411	NA
ENSMUSG00000015837.15	protein_coding	Sqstm1	32802.4	0.265459	0.277743	0.955773	0.339187	0.663992
ENSMUSG00000015839.6	protein_coding	Nfe2l2	5560.97	0.775184	0.221778	3.49531	0.000473508	0.00598953
ENSMUSG00000015843.10	protein_coding	Rxrg	347.385	-0.0489473	0.334137	-0.146489	0.883535	0.968459
ENSMUSG00000015846.14	protein_coding	Rxra	36849	-0.608978	0.261162	-2.3318	0.0197111	0.11114
ENSMUSG00000015850.11	protein_coding	Adamtsl4	36.9058	0.287047	0.702367	0.408686	0.68277	0.897765
ENSMUSG00000015854.7	protein_coding	Cd5l	2964.48	2.49087	0.830816	2.9981	0.00271667	0.024802
ENSMUSG00000015869.16	protein_coding	Prpsap1	5114.57	-0.248224	0.223668	-1.10979	0.267091	0.586685
ENSMUSG00000015879.8	protein_coding	Fam184b	11.4665	0.578836	1.23782	0.467623	0.640054	0.875839
ENSMUSG00000015880.13	protein_coding	Ncapg	179.893	4.06322	0.639546	6.35329	2.10758e-10	1.2047e-08
ENSMUSG00000015882.17	protein_coding	Lcorl	1185.76	0.010327	0.270864	0.0381261	0.969587	0.992632
ENSMUSG00000015889.8	protein_coding	Lta4h	2293.67	-0.327995	0.23167	-1.41579	0.156838	0.438523
ENSMUSG00000015890.2	protein_coding	Amdhd1	21761.2	-0.62877	0.27698	-2.2701	0.0232018	0.12578
ENSMUSG00000015932.8	protein_coding	Dstn	14172.5	-0.435751	0.252187	-1.72789	0.0840085	0.300773
ENSMUSG00000015937.15	protein_coding	H2afy	5022.83	-0.108641	0.216277	-0.502323	0.61544	0.864047
ENSMUSG00000015942.9	protein_coding	Gtf2ird2	439.667	-0.454649	0.34406	-1.32142	0.186361	0.484359
ENSMUSG00000015943.11	protein_coding	Bola1	678.173	-0.18609	0.263229	-0.706953	0.479596	0.784381
ENSMUSG00000015944.9	protein_coding	Castor2	153.319	0.406561	0.372722	1.09079	0.275365	0.595233
ENSMUSG00000015947.10	protein_coding	Fcgr1	99.9006	2.91195	0.691415	4.21158	2.53593e-05	0.00049672
ENSMUSG00000015950.13	protein_coding	Ncf1	109.412	1.99584	0.614216	3.24941	0.00115645	0.0125355
ENSMUSG00000015957.12	protein_coding	Wnt11	2.26438	-3.12629	3.28803	-0.95081	0.341701	NA
ENSMUSG00000015961.8	protein_coding	Adss	4196.85	0.32776	0.239398	1.3691	0.170969	0.461563
ENSMUSG00000015962.5	protein_coding	1700016C15Rik	3.95809	1.39669	2.17018	0.643581	0.519847	NA
ENSMUSG00000015966.17	protein_coding	Il17rb	872.975	-0.293019	0.265746	-1.10263	0.270189	0.590362
ENSMUSG00000015968.17	protein_coding	Cacna1d	74.6368	-1.95423	0.568215	-3.43924	0.000583353	0.00712608
ENSMUSG00000015970.19	protein_coding	Chdh	18889.2	0.282313	0.25718	1.09773	0.272323	0.592037
ENSMUSG00000015971.5	protein_coding	Actr8	1913.52	-0.34283	0.240685	-1.42439	0.154332	0.433975
ENSMUSG00000015980.14	protein_coding	Lrrc27	19.0028	0.60258	0.928403	0.64905	0.516306	0.807859
ENSMUSG00000015981.12	protein_coding	Stk32c	2.34594	1.57571	2.67127	0.589873	0.555276	NA
ENSMUSG00000015994.10	protein_coding	Fnta	2181.41	-0.314233	0.251544	-1.24922	0.211585	0.520149
ENSMUSG00000016018.4	protein_coding	Skiv2l2	1822.4	-0.230966	0.238282	-0.9693	0.332395	0.656734
ENSMUSG00000016024.9	protein_coding	Lbp	18951.3	-1.2602	0.221668	-5.6851	1.30738e-08	5.52657e-07
ENSMUSG00000016028.10	protein_coding	Celsr1	1355.43	-0.166059	0.297495	-0.558191	0.576714	0.844725
ENSMUSG00000016087.13	protein_coding	Fli1	62.9143	1.67677	0.748327	2.2407	0.0250458	0.132883
ENSMUSG00000016128.14	protein_coding	Stard13	1842.42	0.0250214	0.267971	0.0933737	0.925607	0.979778
ENSMUSG00000016150.15	protein_coding	Tenm1	14.3824	0.436734	1.03669	0.421278	0.673552	0.893022
ENSMUSG00000016181.9	protein_coding	Diexf	742.836	-0.470178	0.254782	-1.84542	0.0649771	0.254069
ENSMUSG00000016194.14	protein_coding	Hsd11b1	43403.1	-0.985586	0.21052	-4.68167	2.84544e-06	7.58382e-05
ENSMUSG00000016200.14	protein_coding	Syt14	14.9605	2.29231	1.14729	1.99801	0.0457156	0.202183
ENSMUSG00000016206.6	protein_coding	H2-M3	72.3602	0.13234	0.604297	0.218998	0.826651	0.95004
ENSMUSG00000016239.11	protein_coding	Lonrf3	250.655	1.06876	0.456899	2.33916	0.0193272	0.109523
ENSMUSG00000016252.7	protein_coding	Atp5e	5472.44	-0.413849	0.222421	-1.86066	0.0627924	0.248873
ENSMUSG00000016253.12	protein_coding	Nelfcd	1970.5	-0.155076	0.226301	-0.685263	0.493178	0.793047
ENSMUSG00000016255.5	protein_coding	Tubb1	1.03441	3.41379	4.83482	0.706084	0.480136	NA
ENSMUSG00000016256.10	protein_coding	Ctsz	19220	-0.200727	0.217692	-0.922067	0.356494	0.680255
ENSMUSG00000016257.15	protein_coding	Prelid3b	2887.07	-0.202462	0.229467	-0.882311	0.377609	0.699813
ENSMUSG00000016262.14	protein_coding	Sertad4	7.73741	-1.05684	1.4229	-0.742741	0.457638	0.766752
ENSMUSG00000016283.13	protein_coding	H2-M2	3.15065	1.58006	2.08405	0.758166	0.448352	NA
ENSMUSG00000016308.12	protein_coding	Ube2a	1778.62	-0.469798	0.236356	-1.98767	0.0468478	0.205191
ENSMUSG00000016319.3	protein_coding	Slc25a5	33508	-0.206114	0.242621	-0.849528	0.395588	0.717198
ENSMUSG00000016344.14	protein_coding	Ppdpf	2747.25	-0.281746	0.234496	-1.20149	0.22956	0.541894
ENSMUSG00000016346.17	protein_coding	Kcnq2	5.43753	-1.7614	1.69948	-1.03643	0.3	NA
ENSMUSG00000016349.10	protein_coding	Eef1a2	1.86811	4.27345	3.29761	1.29592	0.195002	NA
ENSMUSG00000016356.18	protein_coding	Col20a1	654.891	2.87142	0.359283	7.99208	1.32681e-15	1.47959e-13
ENSMUSG00000016382.15	protein_coding	Pls3	5946.61	-0.596323	0.254599	-2.34221	0.01917	0.108857
ENSMUSG00000016386.15	protein_coding	Mpped2	22.3053	-0.609365	1.00055	-0.609032	0.542504	0.824773
ENSMUSG00000016409.4	protein_coding	Nkap	860.13	-0.416621	0.277157	-1.5032	0.132788	0.397169
ENSMUSG00000016427.7	protein_coding	Ndufa1	3890.92	-0.322017	0.224155	-1.43659	0.150836	0.42813
ENSMUSG00000016458.14	protein_coding	Wt1	1.12102	1.47805	3.60195	0.410347	0.681552	NA
ENSMUSG00000016477.18	protein_coding	E2f3	852.25	0.280015	0.283785	0.986715	0.323782	0.648629
ENSMUSG00000016481.15	protein_coding	Cr1l	3631.71	-0.0877782	0.224416	-0.391139	0.695694	0.903324
ENSMUSG00000016487.15	protein_coding	Ppfibp1	4680.99	0.047498	0.35303	0.134544	0.892972	0.971021
ENSMUSG00000016493.13	protein_coding	Cd46	68.9441	-0.478399	0.513316	-0.931977	0.351348	0.676075
ENSMUSG00000016494.9	protein_coding	Cd34	33.4776	1.87434	0.838761	2.23466	0.02544	0.134621
ENSMUSG00000016495.12	protein_coding	Plgrkt	441.47	0.58406	0.309861	1.88491	0.0594418	0.239892
ENSMUSG00000016496.7	protein_coding	Cd274	164.83	0.968368	0.37878	2.55655	0.0105717	0.0701063
ENSMUSG00000016498.9	protein_coding	Pdcd1lg2	0.475986	2.29912	4.89227	0.469951	0.63839	NA
ENSMUSG00000016503.17	protein_coding	Gtf3a	506.906	-0.529807	0.277246	-1.91096	0.0560092	0.231171
ENSMUSG00000016510.11	protein_coding	Mtif3	2009.95	-0.0663608	0.233949	-0.283655	0.776674	0.934459
ENSMUSG00000016520.7	protein_coding	Lnx2	2045.97	0.998373	0.272157	3.66838	0.000244096	0.00346635
ENSMUSG00000016524.12	protein_coding	Il19	0.535593	-2.61168	4.8905	-0.534031	0.59332	NA
ENSMUSG00000016526.8	protein_coding	Dyrk3	183.941	1.77757	0.403873	4.40132	1.07593e-05	0.000239292
ENSMUSG00000016528.10	protein_coding	Mapkapk2	6088.34	0.0325432	0.284221	0.1145	0.908842	0.975835
ENSMUSG00000016529.5	protein_coding	Il10	1.91817	4.30936	3.23989	1.33009	0.183487	NA
ENSMUSG00000016534.15	protein_coding	Lamp2	63714.1	-0.400994	0.213785	-1.87569	0.0606979	0.243542
ENSMUSG00000016541.10	protein_coding	Atxn10	6146.95	-0.0674967	0.291687	-0.231401	0.817003	0.948077
ENSMUSG00000016552.13	protein_coding	Foxred2	12.7234	0.926432	1.10987	0.834721	0.403875	0.723559
ENSMUSG00000016554.9	protein_coding	Eif3d	4668.87	-0.284186	0.251328	-1.13074	0.258166	0.575711
ENSMUSG00000016559.14	protein_coding	H3f3b	15133.2	-0.103438	0.230397	-0.448955	0.653464	0.883518
ENSMUSG00000016619.10	protein_coding	Nup50	2812.37	-0.117946	0.248944	-0.473783	0.635655	0.874407
ENSMUSG00000016624.15	protein_coding	Phf21b	23.6954	-0.734887	1.09654	-0.670185	0.50274	0.800234
ENSMUSG00000016637.7	protein_coding	Ift27	395.141	-0.3523	0.303148	-1.16214	0.24518	0.561148
ENSMUSG00000016664.16	protein_coding	Pacsin2	4010.51	0.160834	0.282946	0.568428	0.569745	0.840985
ENSMUSG00000016756.17	protein_coding	Cmah	12175.1	-0.886432	0.234028	-3.78772	0.000152038	0.00229535
ENSMUSG00000016757.11	protein_coding	Ttll12	547.46	0.44023	0.314407	1.40019	0.161456	0.445812
ENSMUSG00000016758.4	protein_coding	Bik	378.943	-0.670066	0.433615	-1.5453	0.122273	0.379599
ENSMUSG00000016763.15	protein_coding	Scube1	5.52775	2.66844	1.96792	1.35597	0.17511	NA
ENSMUSG00000016831.12	protein_coding	Tox4	2842.54	-0.44294	0.251433	-1.76166	0.0781266	0.286895
ENSMUSG00000016833.14	protein_coding	Mrps18c	1159.15	-0.285721	0.239109	-1.19494	0.232109	0.544722
ENSMUSG00000016918.15	protein_coding	Sulf1	5.0834	1.22495	1.67973	0.729254	0.465846	NA
ENSMUSG00000016921.14	protein_coding	Srsf6	10784.2	0.346025	0.227657	1.51994	0.128526	0.390607
ENSMUSG00000016933.17	protein_coding	Plcg1	3203.67	-0.242805	0.259749	-0.934767	0.349908	0.674781
ENSMUSG00000016940.18	protein_coding	Kctd2	1328.58	-0.192013	0.23513	-0.816624	0.414143	0.732569
ENSMUSG00000016942.6	protein_coding	Tmprss6	38056.8	-0.188727	0.211624	-0.891805	0.372497	0.695069
ENSMUSG00000016946.5	protein_coding	Kctd5	361.874	0.103684	0.294694	0.351838	0.72496	0.915262
ENSMUSG00000016984.7	protein_coding	Etaa1	369.159	-0.352346	0.329702	-1.06868	0.285214	0.605363
ENSMUSG00000016995.17	protein_coding	Matn4	19.6386	0.774077	0.95844	0.807643	0.419296	0.736168
ENSMUSG00000017002.14	protein_coding	Slpi	150.234	5.62419	0.58182	9.66655	4.18236e-22	9.05034e-20
ENSMUSG00000017007.9	protein_coding	Rbpjl	0.515946	-2.56266	4.89411	-0.523621	0.600542	NA
ENSMUSG00000017009.3	protein_coding	Sdc4	49166.9	-1.69696	0.296477	-5.72374	1.04204e-08	4.52054e-07
ENSMUSG00000017057.9	protein_coding	Il13ra1	2691.72	-0.42817	0.224266	-1.90921	0.0562353	0.231842
ENSMUSG00000017119.19	protein_coding	Nbr1	21492.9	-0.180208	0.230306	-0.782471	0.433938	0.748073
ENSMUSG00000017132.17	protein_coding	Cyth1	3457.62	-0.296095	0.225037	-1.31577	0.188253	0.486812
ENSMUSG00000017144.8	protein_coding	Rnd3	1301.93	-0.104519	0.33426	-0.312689	0.754517	0.925054
ENSMUSG00000017146.12	protein_coding	Brca1	207.967	-0.861649	0.502868	-1.71347	0.0866263	0.306642
ENSMUSG00000017167.6	protein_coding	Cntnap1	774.015	0.23242	1.15386	0.201429	0.840363	0.954908
ENSMUSG00000017176.17	protein_coding	Nt5c3b	125.526	1.09466	0.478946	2.28556	0.0222803	0.122279
ENSMUSG00000017188.3	protein_coding	Coa3	1932.44	0.0997148	0.225208	0.442767	0.657934	0.885741
ENSMUSG00000017195.15	protein_coding	Zpbp2	11.2351	-1.53815	1.2399	-1.24055	0.214773	0.5243
ENSMUSG00000017204.4	protein_coding	Gsdma	0.517106	-0.153264	4.98624	-0.0307373	0.975479	NA
ENSMUSG00000017210.14	protein_coding	Med24	1242.91	0.247367	0.236754	1.04483	0.296103	0.617842
ENSMUSG00000017211.14	protein_coding	Gsdma2	4.41532	-0.308774	1.95025	-0.158326	0.8742	NA
ENSMUSG00000017221.14	protein_coding	Psmd3	7947.77	-0.423205	0.260954	-1.62176	0.104854	0.345073
ENSMUSG00000017264.16	protein_coding	Exosc10	1641.98	-0.203163	0.239751	-0.847393	0.396776	0.717886
ENSMUSG00000017286.15	protein_coding	Glod4	2407.84	-0.273962	0.255278	-1.07319	0.283185	0.602394
ENSMUSG00000017288.15	protein_coding	Vps53	2214.7	-0.242657	0.267491	-0.90716	0.364322	0.687138
ENSMUSG00000017291.13	protein_coding	Taok1	4908.17	-0.185371	0.243992	-0.759742	0.447409	0.758619
ENSMUSG00000017299.13	protein_coding	Dnttip1	1051.05	0.183938	0.272138	0.675901	0.499103	0.797697
ENSMUSG00000017300.9	protein_coding	Tnnc2	1.21572	1.83284	3.51837	0.520934	0.602413	NA
ENSMUSG00000017307.16	protein_coding	Acot8	1578.59	0.547112	0.246492	2.21959	0.0264463	0.138494
ENSMUSG00000017309.11	protein_coding	Cd300lg	289.552	1.07288	0.583695	1.83808	0.0660501	0.25673
ENSMUSG00000017314.12	protein_coding	Mpp2	14.1827	0.876077	1.2274	0.713765	0.475372	0.781133
ENSMUSG00000017344.4	protein_coding	Vtn	200767	-0.644679	0.227464	-2.8342	0.00459404	0.0371964
ENSMUSG00000017376.15	protein_coding	Nlk	810.074	-0.128301	0.264939	-0.484268	0.628195	0.870045
ENSMUSG00000017386.10	protein_coding	Traf4	2970	0.0976492	0.246599	0.395983	0.692117	0.901534
ENSMUSG00000017390.15	protein_coding	Aldoc	492.445	-0.190077	0.378838	-0.501737	0.615853	0.864047
ENSMUSG00000017400.10	protein_coding	Stac2	9.14815	5.05534	2.01956	2.50319	0.0123081	0.0789088
ENSMUSG00000017404.12	protein_coding	Rpl19	15481.6	-0.3227	0.222795	-1.44842	0.1475	0.423285
ENSMUSG00000017405.14	protein_coding	Nek8	485.16	-0.150943	0.315901	-0.477816	0.632781	0.872642
ENSMUSG00000017412.15	protein_coding	Cacnb4	7.28592	-1.1778	1.39282	-0.845624	0.397763	0.71838
ENSMUSG00000017417.14	protein_coding	Plxdc1	24.4412	2.88694	0.983469	2.93546	0.00333049	0.0291189
ENSMUSG00000017418.13	protein_coding	Arl5b	3162.27	-0.553852	0.258734	-2.14062	0.0323048	0.159566
ENSMUSG00000017421.18	protein_coding	Zfp207	5040.43	-0.433438	0.267078	-1.62289	0.104613	0.344547
ENSMUSG00000017428.16	protein_coding	Psmd11	8307.08	0.0297605	0.299464	0.0993791	0.920837	0.978105
ENSMUSG00000017446.14	protein_coding	C1qtnf1	270.177	1.52581	0.599757	2.54406	0.0109574	0.0720855
ENSMUSG00000017453.4	protein_coding	Pipox	22018.4	-0.0393177	0.237422	-0.165602	0.86847	0.964799
ENSMUSG00000017466.9	protein_coding	Timp2	138.473	3.22813	0.517683	6.23574	4.4965e-10	2.46183e-08
ENSMUSG00000017478.15	protein_coding	Zc3h18	4201.41	-0.0237048	0.229198	-0.103425	0.917626	0.977657
ENSMUSG00000017485.11	protein_coding	Top2b	5005.46	-0.382687	0.262334	-1.45878	0.144627	0.418345
ENSMUSG00000017491.9	protein_coding	Rarb	196.562	0.0143096	0.584171	0.0244956	0.980457	0.995083
ENSMUSG00000017493.12	protein_coding	Igfbp4	118158	-0.730271	0.215577	-3.38752	0.00070528	0.00829229
ENSMUSG00000017499.15	protein_coding	Cdc6	8.69668	1.97221	1.42379	1.38518	0.165997	0.453189
ENSMUSG00000017548.15	protein_coding	Suz12	2828.7	-0.0791498	0.235499	-0.336095	0.7368	0.919355
ENSMUSG00000017550.14	protein_coding	Atad5	110.22	0.466215	0.460761	1.01184	0.311616	0.635076
ENSMUSG00000017561.16	protein_coding	Crlf3	667.826	-0.184994	0.282096	-0.655786	0.511962	0.805359
ENSMUSG00000017607.9	protein_coding	Tns4	18.5503	4.35655	1.40017	3.11143	0.00186182	0.018303
ENSMUSG00000017615.12	protein_coding	Tnfaip1	2603.71	0.276046	0.277709	0.994009	0.320218	0.644514
ENSMUSG00000017631.18	protein_coding	Abr	317.951	2.45695	0.347262	7.07521	1.49223e-12	1.13017e-10
ENSMUSG00000017639.13	protein_coding	Rab11fip4	1621.97	-0.200835	0.293371	-0.684576	0.493612	0.793264
ENSMUSG00000017652.16	protein_coding	Cd40	61.8847	-0.130104	0.710658	-0.183076	0.854738	0.960754
ENSMUSG00000017664.16	protein_coding	Slc35c2	2008.62	0.0633977	0.23128	0.274116	0.783995	0.937607
ENSMUSG00000017667.9	protein_coding	Zfp334	135.422	-0.12997	0.412459	-0.31511	0.752678	0.923942
ENSMUSG00000017670.16	protein_coding	Elmo2	742.509	0.400394	0.254296	1.57452	0.115367	0.367106
ENSMUSG00000017677.11	protein_coding	Wsb1	5523.82	0.385398	0.33247	1.15919	0.246377	0.562488
ENSMUSG00000017679.16	protein_coding	Ttpal	1833.79	-0.520091	0.255617	-2.03465	0.0418857	0.19096
ENSMUSG00000017686.16	protein_coding	Rhot1	3620.66	-0.24515	0.231483	-1.05904	0.28958	0.609366
ENSMUSG00000017688.14	protein_coding	Hnf4g	8.13982	-1.99771	1.37202	-1.45604	0.145381	0.419524
ENSMUSG00000017692.8	protein_coding	Rhbdl3	5.06699	1.04494	1.68221	0.621171	0.534487	NA
ENSMUSG00000017697.3	protein_coding	Ada	42.0163	0.412415	0.757642	0.54434	0.586207	0.850999
ENSMUSG00000017707.9	protein_coding	Serinc3	23449.4	-0.575454	0.228943	-2.51352	0.0119532	0.0771293
ENSMUSG00000017713.9	protein_coding	Tha1	503.835	-0.575358	0.268648	-2.14168	0.0322194	0.159404
ENSMUSG00000017715.11	protein_coding	Pgs1	972.461	0.514097	0.243294	2.11307	0.034595	0.167243
ENSMUSG00000017716.15	protein_coding	Birc5	556.261	2.91229	0.282041	10.3258	5.38894e-25	1.44051e-22
ENSMUSG00000017718.15	protein_coding	Afmid	9439.4	-1.03164	0.284351	-3.62806	0.000285558	0.00394447
ENSMUSG00000017721.15	protein_coding	Pigt	3707.32	-0.137693	0.21924	-0.628046	0.529974	0.816364
ENSMUSG00000017723.11	protein_coding	Wfdc2	335.167	1.06548	0.373698	2.8512	0.00435552	0.0357913
ENSMUSG00000017724.14	protein_coding	Etv4	15.4551	0.278846	1.07238	0.260026	0.794843	0.941497
ENSMUSG00000017734.15	protein_coding	Dbndd2	341.301	0.479546	0.313233	1.53096	0.12578	0.386201
ENSMUSG00000017737.2	protein_coding	Mmp9	19.0702	2.65466	1.29988	2.04223	0.0411289	0.189122
ENSMUSG00000017740.17	protein_coding	Slc12a5	74.5412	0.720508	0.50206	1.4351	0.151257	0.428531
ENSMUSG00000017747.13	protein_coding	Ghdc	1010.07	-0.861731	0.268105	-3.21416	0.00130829	0.0137461
ENSMUSG00000017754.13	protein_coding	Pltp	1019.32	1.18345	0.363318	3.25734	0.00112462	0.0123071
ENSMUSG00000017756.9	protein_coding	Slc12a7	7809.82	-0.22331	0.365099	-0.611642	0.540775	0.823812
ENSMUSG00000017760.16	protein_coding	Ctsa	12973.2	-0.0826508	0.214994	-0.384433	0.700657	0.905868
ENSMUSG00000017764.2	protein_coding	Zswim1	201.83	-0.201915	0.382168	-0.528342	0.597262	0.856581
ENSMUSG00000017765.17	protein_coding	Slc12a4	1582.69	0.211204	0.230308	0.917049	0.359117	0.682541
ENSMUSG00000017767.3	protein_coding	Spata25	1.53169	1.25066	3.24211	0.385756	0.699677	NA
ENSMUSG00000017774.19	protein_coding	Myo1c	2960.56	0.404223	0.241339	1.67492	0.0939495	0.322245
ENSMUSG00000017776.15	protein_coding	Crk	7170.36	0.101977	0.257879	0.395445	0.692514	0.901578
ENSMUSG00000017778.14	protein_coding	Cox7c	11993.4	-0.362096	0.212393	-1.70484	0.0882239	0.309883
ENSMUSG00000017781.17	protein_coding	Pitpna	3695.34	-0.0889337	0.271448	-0.327627	0.743194	0.921453
ENSMUSG00000017801.15	protein_coding	Mlx	2387.62	-0.546601	0.230495	-2.37143	0.0177196	0.103333
ENSMUSG00000017802.14	protein_coding	Retreg3	7384.96	-0.336128	0.215546	-1.55942	0.118897	0.372875
ENSMUSG00000017817.11	protein_coding	Jph2	2.51865	1.09897	2.68426	0.409413	0.682237	NA
ENSMUSG00000017830.15	protein_coding	Dhx58	929.149	-0.231252	0.330306	-0.700115	0.483856	0.786947
ENSMUSG00000017831.8	protein_coding	Rab5a	5309.15	-0.181925	0.243888	-0.745936	0.455706	0.764713
ENSMUSG00000017837.12	protein_coding	Nkiras2	963.91	-0.105238	0.299757	-0.351077	0.725531	0.915399
ENSMUSG00000017843.14	protein_coding	Ppp2r5c	3795.91	-0.281217	0.291607	-0.964369	0.334861	0.658884
ENSMUSG00000017858.12	protein_coding	Ift52	1782.7	-0.455318	0.278494	-1.63493	0.102063	0.339177
ENSMUSG00000017861.11	protein_coding	Mybl2	57.2144	0.113657	0.850655	0.133611	0.89371	0.971369
ENSMUSG00000017868.16	protein_coding	Sgk2	6097.91	-0.176627	0.27855	-0.634096	0.526018	0.814318
ENSMUSG00000017897.18	protein_coding	Eya2	0.517204	2.40886	4.88469	0.493145	0.62191	NA
ENSMUSG00000017929.13	protein_coding	B4galt5	2849.27	0.29564	0.322559	0.916546	0.35938	0.682541
ENSMUSG00000017950.16	protein_coding	Hnf4a	62473.6	-1.26931	0.276768	-4.58621	4.51369e-06	0.0001127
ENSMUSG00000017969.13	protein_coding	Ptgis	8.18244	1.74887	1.47045	1.18935	0.234303	0.54755
ENSMUSG00000017978.18	protein_coding	Cadps2	713.018	-1.18393	0.256101	-4.62288	3.78441e-06	9.59404e-05
ENSMUSG00000017999.16	protein_coding	Ddx27	1832.33	-0.088265	0.243243	-0.362868	0.716703	0.912587
ENSMUSG00000018001.18	protein_coding	Cyth3	222.494	1.33981	0.33751	3.96968	7.19682e-05	0.00123296
ENSMUSG00000018008.8	protein_coding	Cyth4	126.301	2.15747	0.569493	3.78841	0.000151614	0.00229085
ENSMUSG00000018012.11	protein_coding	Rac3	14.6581	0.0808126	1.0004	0.0807801	0.935617	0.982989
ENSMUSG00000018040.9	protein_coding	Rrp7a	1532.21	-0.157395	0.251288	-0.626353	0.531083	0.817331
ENSMUSG00000018042.18	protein_coding	Cyb5r3	19003.4	-0.245558	0.22837	-1.07527	0.282256	0.601826
ENSMUSG00000018068.13	protein_coding	Ints2	589.918	0.218415	0.298361	0.732049	0.464138	0.772237
ENSMUSG00000018076.12	protein_coding	Med13l	1217.16	-0.439058	0.239706	-1.83165	0.0670034	0.259042
ENSMUSG00000018102.5	protein_coding	Hist1h2bc	6289.83	0.620694	0.285189	2.17643	0.0295228	0.149731
ENSMUSG00000018126.15	protein_coding	Baiap2l2	1.23677	3.67258	3.85018	0.953874	0.340148	NA
ENSMUSG00000018143.10	protein_coding	Mafk	1043.55	-0.0226081	0.243928	-0.0926833	0.926155	0.980074
ENSMUSG00000018160.15	protein_coding	Med1	2986.16	-0.532438	0.225362	-2.36259	0.0181478	0.10511
ENSMUSG00000018166.8	protein_coding	Erbb3	15863.7	-0.0396799	0.210398	-0.188594	0.850411	0.958715
ENSMUSG00000018167.10	protein_coding	Stard3	1130	-0.150407	0.237127	-0.63429	0.525891	0.814318
ENSMUSG00000018168.8	protein_coding	Ikzf3	5.72077	3.03839	1.91066	1.59023	0.111782	NA
ENSMUSG00000018169.12	protein_coding	Mfng	21.0103	1.57708	0.994488	1.58582	0.11278	0.361503
ENSMUSG00000018171.9	protein_coding	Vmp1	13869.7	0.0122243	0.224707	0.0544011	0.956616	0.988764
ENSMUSG00000018189.12	protein_coding	Uchl5	1350.49	-0.172729	0.239775	-0.720377	0.471293	0.7778
ENSMUSG00000018196.18	protein_coding	Glrx2	1570.12	-0.462356	0.230075	-2.00959	0.0444742	0.198627
ENSMUSG00000018199.9	protein_coding	Trove2	282.309	-0.721917	0.341964	-2.11109	0.0347647	0.167795
ENSMUSG00000018209.15	protein_coding	Stk4	1610.28	0.0365791	0.266765	0.137121	0.890935	0.970429
ENSMUSG00000018211.13	protein_coding	Wfdc15b	9.96141	3.03906	1.37929	2.20335	0.0275698	0.142774
ENSMUSG00000018217.12	protein_coding	Pmp22	59.0769	1.63002	0.790718	2.06144	0.0392611	0.183363
ENSMUSG00000018238.6	protein_coding	Gdf9	22.1552	0.962247	0.856801	1.12307	0.261408	0.579421
ENSMUSG00000018239.9	protein_coding	Zcchc10	217.367	-0.0104535	0.338953	-0.0308405	0.975397	0.994045
ENSMUSG00000018263.11	protein_coding	Tbx5	19.3146	0.313422	0.899717	0.348357	0.727572	0.916118
ENSMUSG00000018286.6	protein_coding	Psmb6	4883.01	-0.404722	0.238836	-1.69456	0.0901588	0.313889
ENSMUSG00000018287.12	protein_coding	Spag7	1522.35	-0.0652758	0.251595	-0.259448	0.79529	0.941696
ENSMUSG00000018293.4	protein_coding	Pfn1	9024.15	-0.262055	0.243565	-1.07591	0.281966	0.601431
ENSMUSG00000018322.10	protein_coding	Tomm34	802.023	0.0858298	0.250623	0.342465	0.732001	0.918006
ENSMUSG00000018326.9	protein_coding	Ywhab	6993.18	-0.0905144	0.252535	-0.358423	0.720027	0.913843
ENSMUSG00000018334.18	protein_coding	Ksr1	45.737	1.38314	0.957592	1.44439	0.148629	0.424845
ENSMUSG00000018339.11	protein_coding	Gpx3	178.038	3.69392	0.495685	7.45216	9.18275e-14	8.10266e-12
ENSMUSG00000018340.13	protein_coding	Anxa6	9214	-0.421793	0.25647	-1.64461	0.10005	0.335166
ENSMUSG00000018341.12	protein_coding	Il12rb2	4.76047	0.973534	1.77633	0.548058	0.583652	NA
ENSMUSG00000018347.16	protein_coding	Zkscan6	339.87	-0.0497819	0.295915	-0.16823	0.866402	0.964566
ENSMUSG00000018362.14	protein_coding	Kpna2	4634.87	0.0934338	0.252544	0.36997	0.711405	0.90956
ENSMUSG00000018363.16	protein_coding	Smurf2	3630.25	-0.0921271	0.261055	-0.352903	0.724161	0.915055
ENSMUSG00000018372.13	protein_coding	Cep95	542.636	-0.266321	0.305939	-0.870506	0.384024	0.705732
ENSMUSG00000018377.10	protein_coding	Vezf1	1098.97	-0.288809	0.238697	-1.20994	0.226302	0.538203
ENSMUSG00000018378.13	protein_coding	Cuedc1	49.618	3.07449	0.884334	3.47662	0.000507781	0.00634796
ENSMUSG00000018379.17	protein_coding	Srsf1	5961.24	-1.43249	0.23474	-6.10245	1.04453e-09	5.3483e-08
ENSMUSG00000018381.15	protein_coding	Abi3	81.9762	1.42656	0.725056	1.96752	0.049123	0.211942
ENSMUSG00000018387.12	protein_coding	Shroom1	3144.86	-0.0978269	0.227	-0.430956	0.666501	0.889462
ENSMUSG00000018395.19	protein_coding	Kif3a	238.733	0.718275	0.348813	2.0592	0.0394753	0.184032
ENSMUSG00000018398.18	protein_coding	2022-09-08	83.5948	1.98139	0.701551	2.8243	0.00473841	0.0380938
ENSMUSG00000018401.17	protein_coding	Mtmr4	4821.26	-0.215823	0.259071	-0.833066	0.404808	0.724659
ENSMUSG00000018405.7	protein_coding	Mrm1	248.621	-0.0932129	0.518755	-0.179686	0.857399	0.961928
ENSMUSG00000018411.17	protein_coding	Mapt	31.8387	1.35922	0.900553	1.50932	0.131218	0.394501
ENSMUSG00000018412.16	protein_coding	Kansl1	2548.14	-0.542086	0.276034	-1.96384	0.0495484	0.213321
ENSMUSG00000018415.14	protein_coding	Gid4	2341.33	-0.121431	0.256101	-0.474151	0.635392	0.874407
ENSMUSG00000018417.14	protein_coding	Myo1b	18153.8	-0.669956	0.248819	-2.69254	0.00709095	0.0518473
ENSMUSG00000018425.18	protein_coding	Dhx40	3635.83	-0.137563	0.265236	-0.518645	0.604008	0.859651
ENSMUSG00000018427.7	protein_coding	Ypel2	2248.95	0.652724	0.224928	2.90192	0.00370884	0.0316597
ENSMUSG00000018428.15	protein_coding	Akap1	11686.6	-0.0658179	0.213198	-0.308717	0.757537	0.926611
ENSMUSG00000018433.14	protein_coding	Nol11	1385.14	-0.0822419	0.234265	-0.351063	0.725541	0.915399
ENSMUSG00000018442.13	protein_coding	Derl2	6404.1	-0.26959	0.215191	-1.2528	0.21028	0.517912
ENSMUSG00000018446.8	protein_coding	C1qbp	5037.64	-0.157214	0.231557	-0.678945	0.497173	0.796017
ENSMUSG00000018449.12	protein_coding	Rpain	1112.65	-0.783591	0.314298	-2.49315	0.0126616	0.0806413
ENSMUSG00000018459.15	protein_coding	Slc13a3	709.617	2.00776	0.38732	5.18372	2.17507e-07	7.61777e-06
ENSMUSG00000018470.8	protein_coding	Kcnab3	44.4251	-1.00218	0.653715	-1.53305	0.125264	0.385396
ENSMUSG00000018474.17	protein_coding	Chd3	10415.6	-0.139958	0.277888	-0.503649	0.614508	0.863574
ENSMUSG00000018476.7	protein_coding	Kdm6b	2636.43	-0.173772	0.292178	-0.594746	0.552013	0.828978
ENSMUSG00000018481.9	protein_coding	Appbp2	2349.1	-0.222428	0.265264	-0.838516	0.401741	0.721882
ENSMUSG00000018486.2	protein_coding	Wnt9b	12.6518	-0.676204	1.09667	-0.616597	0.5375	0.821687
ENSMUSG00000018500.2	protein_coding	Adora2b	1.03441	3.41379	4.83482	0.706084	0.480136	NA
ENSMUSG00000018501.17	protein_coding	Ncor1	7593.52	0.142109	0.254742	0.557853	0.576945	0.844725
ENSMUSG00000018507.16	protein_coding	Trpv2	59.8973	1.86965	0.633122	2.95307	0.00314632	0.0278609
ENSMUSG00000018509.8	protein_coding	Cenpv	1024.68	0.303754	0.242483	1.25269	0.21032	0.517912
ENSMUSG00000018537.16	protein_coding	Pcgf2	514.751	-0.0721657	0.274518	-0.262882	0.792642	0.940583
ENSMUSG00000018541.10	protein_coding	Cwc25	943.91	-0.0525493	0.258808	-0.203044	0.839101	0.954698
ENSMUSG00000018543.8	protein_coding	1700001P01Rik	1.28331	-2.1935	3.44734	-0.636288	0.524588	NA
ENSMUSG00000018547.8	protein_coding	Pip4k2b	1474.03	0.134439	0.240157	0.559795	0.575619	0.844255
ENSMUSG00000018548.15	protein_coding	Trim37	1080.62	0.0845915	0.312003	0.271124	0.786295	0.93869
ENSMUSG00000018554.13	protein_coding	Ybx2	2.56968	2.64307	2.7998	0.944022	0.345159	NA
ENSMUSG00000018559.16	protein_coding	Ctdnep1	2437.53	-0.405501	0.248485	-1.63189	0.102703	0.340103
ENSMUSG00000018565.17	protein_coding	Elp5	1383.19	-0.0965323	0.232202	-0.415726	0.677611	0.89525
ENSMUSG00000018566.14	protein_coding	Slc2a4	5.98776	-0.850146	1.59865	-0.53179	0.594871	0.855529
ENSMUSG00000018567.14	protein_coding	Gabarap	10993.7	-0.428668	0.246909	-1.73613	0.0825402	0.297637
ENSMUSG00000018569.12	protein_coding	Cldn7	31.9201	8.36255	1.64917	5.07077	3.96202e-07	1.29528e-05
ENSMUSG00000018570.17	protein_coding	2810408A11Rik	6.03411	-1.17424	1.55508	-0.755097	0.450191	0.760867
ENSMUSG00000018572.10	protein_coding	Phf23	1693.17	-0.0881102	0.256195	-0.343919	0.730907	0.917739
ENSMUSG00000018574.14	protein_coding	Acadvl	37543.6	-0.140595	0.252719	-0.556331	0.577984	0.845161
ENSMUSG00000018581.15	protein_coding	Dnah11	47.2891	1.53959	0.620526	2.4811	0.0130976	0.0827225
ENSMUSG00000018583.5	protein_coding	G3bp1	4822.81	0.116585	0.24974	0.466826	0.640624	0.876091
ENSMUSG00000018585.9	protein_coding	Atox1	4344.79	0.0889655	0.225657	0.39425	0.693396	0.902015
ENSMUSG00000018593.13	protein_coding	Sparc	1729.78	1.9903	0.882451	2.25542	0.0241068	0.129412
ENSMUSG00000018599.5	protein_coding	Mief2	1539.72	-0.0738612	0.266168	-0.277499	0.781397	0.936369
ENSMUSG00000018604.18	protein_coding	Tbx3	1754.6	0.608269	0.422288	1.44041	0.149751	0.426782
ENSMUSG00000018623.9	protein_coding	Mmp7	4.17889	1.52548	1.89496	0.805016	0.420811	NA
ENSMUSG00000018648.15	protein_coding	Dusp14	122.019	-0.447603	0.410753	-1.08971	0.27584	0.595779
ENSMUSG00000018651.14	protein_coding	Tada2a	468.005	0.696854	0.330027	2.11151	0.0347289	0.167667
ENSMUSG00000018654.17	protein_coding	Ikzf1	63.8804	2.38995	0.745242	3.20694	0.00134155	0.0140146
ENSMUSG00000018659.12	protein_coding	Pnpo	11964.2	-0.160044	0.27604	-0.579784	0.562061	0.835707
ENSMUSG00000018661.17	protein_coding	Cog1	1256.09	-0.253243	0.243402	-1.04043	0.298139	0.620054
ENSMUSG00000018666.13	protein_coding	Cbx1	1845.3	-0.0916961	0.2315	-0.396095	0.692035	0.901534
ENSMUSG00000018669.14	protein_coding	Cdk5rap3	2961.82	-0.165733	0.242541	-0.683319	0.494405	0.793326
ENSMUSG00000018672.15	protein_coding	Copz2	884.85	-0.754261	0.262155	-2.87716	0.00401275	0.0335973
ENSMUSG00000018677.9	protein_coding	Slc25a39	26877.3	-0.188002	0.268565	-0.700024	0.483912	0.786947
ENSMUSG00000018678.13	protein_coding	Sp2	309.928	-0.255122	0.301494	-0.846192	0.397445	0.718271
ENSMUSG00000018697.14	protein_coding	Aatf	1123.91	0.152444	0.253178	0.602123	0.547092	0.827432
ENSMUSG00000018707.13	protein_coding	Dync1h1	9415.28	-0.0325082	0.242268	-0.134183	0.893258	0.971168
ENSMUSG00000018727.19	protein_coding	Cpsf4l	330.113	-1.61593	0.327504	-4.93408	8.05286e-07	2.4894e-05
ENSMUSG00000018733.10	protein_coding	Pex12	1007.29	-0.569453	0.242285	-2.35034	0.0187562	0.107482
ENSMUSG00000018736.14	protein_coding	Ndel1	2037.41	-0.37841	0.316424	-1.1959	0.231737	0.544536
ENSMUSG00000018740.14	protein_coding	Slc25a35	33.3224	-0.0579915	0.745654	-0.0777727	0.938009	0.983237
ENSMUSG00000018750.14	protein_coding	Zbtb4	679.712	0.0791116	0.259158	0.305263	0.760166	0.927933
ENSMUSG00000018752.19	protein_coding	Tnfsfm13	137.841	-0.361008	0.419069	-0.861452	0.388989	0.710976
ENSMUSG00000018761.14	protein_coding	Mpdu1	3902.95	0.0308984	0.235022	0.13147	0.895403	0.972088
ENSMUSG00000018765.5	protein_coding	Fxr2	3412.7	-0.332644	0.223068	-1.49122	0.135904	0.403431
ENSMUSG00000018770.9	protein_coding	Atp5g3	24309.1	-0.14117	0.248621	-0.567809	0.570165	0.841125
ENSMUSG00000018774.13	protein_coding	Cd68	660.953	3.46716	0.384729	9.01195	2.02429e-19	3.43883e-17
ENSMUSG00000018776.10	protein_coding	Slc35g3	0.535593	-2.61168	4.8905	-0.534031	0.59332	NA
ENSMUSG00000018796.13	protein_coding	Acsl1	165367	0.317799	0.27416	1.15917	0.246386	0.562488
ENSMUSG00000018800.14	protein_coding	Abca5	889.892	-0.404	0.28337	-1.4257	0.153956	0.433599
ENSMUSG00000018809.2	protein_coding	Smyd4	215.762	0.0733984	0.451251	0.162655	0.87079	0.964912
ENSMUSG00000018819.10	protein_coding	Lsp1	30.0043	2.052	0.903353	2.27154	0.0231142	0.125562
ENSMUSG00000018820.13	protein_coding	Zfyve27	1669.22	-0.112473	0.235765	-0.477057	0.633321	0.873104
ENSMUSG00000018821.3	protein_coding	Avpi1	1807.72	0.601283	0.2565	2.34419	0.0190686	0.108519
ENSMUSG00000018830.10	protein_coding	Myh11	5.07488	1.07588	1.63956	0.656204	0.511693	NA
ENSMUSG00000018841.17	protein_coding	Rad51d	1065.34	0.32576	0.297425	1.09527	0.2734	0.593455
ENSMUSG00000018844.6	protein_coding	Fndc8	2.99966	1.399	2.57117	0.544111	0.586365	NA
ENSMUSG00000018845.14	protein_coding	Unc45b	27.7091	0.355604	0.925236	0.384338	0.700728	0.905868
ENSMUSG00000018846.8	protein_coding	Pank3	5551.9	-0.385456	0.263133	-1.46487	0.142957	0.416196
ENSMUSG00000018848.4	protein_coding	Rars	2473.9	-0.0396217	0.278847	-0.142092	0.887008	0.969636
ENSMUSG00000018849.6	protein_coding	Wwc1	5211.75	-0.439439	0.25684	-1.71094	0.0870913	0.30739
ENSMUSG00000018858.15	protein_coding	Mrpl58	1317.03	-0.369065	0.240146	-1.53683	0.124334	0.383609
ENSMUSG00000018861.8	protein_coding	Fdxr	1553.7	0.172651	0.277988	0.621073	0.534552	0.819783
ENSMUSG00000018865.9	protein_coding	Sult4a1	0.866453	3.16993	4.45666	0.711279	0.476912	NA
ENSMUSG00000018868.4	protein_coding	Pnpla5	1.44425	3.89959	3.624	1.07605	0.281906	NA
ENSMUSG00000018882.12	protein_coding	Mrpl45	1950.38	0.286005	0.293761	0.973596	0.330257	0.654926
ENSMUSG00000018893.15	protein_coding	Mb	7.48235	1.64941	1.54812	1.06543	0.286683	0.60699
ENSMUSG00000018899.16	protein_coding	Irf1	1899.69	0.0563775	0.363601	0.155053	0.876779	0.966595
ENSMUSG00000018900.7	protein_coding	Slc22a5	4419.93	0.117447	0.246866	0.475753	0.634251	0.873867
ENSMUSG00000018906.14	protein_coding	P4ha2	264.108	0.921757	0.347903	2.64947	0.00806186	0.0570863
ENSMUSG00000018909.15	protein_coding	Arrb1	308.219	1.67827	0.467093	3.59302	0.000326865	0.00440759
ENSMUSG00000018919.10	protein_coding	Tm4sf5	2.07724	2.01706	3.29697	0.611794	0.540674	NA
ENSMUSG00000018920.11	protein_coding	Cxcl16	194.085	1.78446	0.471822	3.78206	0.000155535	0.00233842
ENSMUSG00000018921.11	protein_coding	Pelp1	1071.73	0.18907	0.242552	0.779505	0.435682	0.748632
ENSMUSG00000018923.13	protein_coding	Med11	386.631	0.108863	0.308951	0.352363	0.724566	0.91512
ENSMUSG00000018924.6	protein_coding	Alox15	2.8383	0.901434	2.6186	0.344243	0.730664	NA
ENSMUSG00000018927.3	protein_coding	Ccl6	297.849	2.21169	0.572937	3.86027	0.00011326	0.00180117
ENSMUSG00000018930.3	protein_coding	Ccl4	8.30654	4.92012	2.0799	2.36555	0.0180032	0.104517
ENSMUSG00000018931.3	protein_coding	Natd1	369.372	0.0497784	0.296236	0.168037	0.866555	0.964566
ENSMUSG00000018932.9	protein_coding	Map2k3	4052.78	-0.196102	0.231401	-0.847455	0.396742	0.717886
ENSMUSG00000018965.11	protein_coding	Ywhah	2903.13	0.752366	0.259585	2.89834	0.00375143	0.0319379
ENSMUSG00000018973.2	protein_coding	Hoxb1	8.05349	-0.00386497	1.33515	-0.00289479	0.99769	0.998899
ENSMUSG00000018974.7	protein_coding	Sart3	1188.44	0.323792	0.255036	1.26959	0.20423	0.50993
ENSMUSG00000018983.9	protein_coding	E2f2	93.2483	2.47821	0.604335	4.10072	4.1186e-05	0.000749617
ENSMUSG00000018986.10	protein_coding	Slfn3	15.1747	0.549916	1.01337	0.542659	0.587365	0.851665
ENSMUSG00000018995.12	protein_coding	Nars2	1277.28	-0.226944	0.26613	-0.852756	0.393795	0.7153
ENSMUSG00000018999.14	protein_coding	Slc35b4	1767.85	-0.415873	0.238615	-1.74286	0.0813581	0.295179
ENSMUSG00000019027.8	protein_coding	Dnah1	39.9082	3.42949	0.77632	4.41763	9.97913e-06	0.000223939
ENSMUSG00000019039.14	protein_coding	Dalrd3	2691.69	0.0100351	0.240346	0.0417529	0.966696	0.991677
ENSMUSG00000019054.13	protein_coding	Fis1	2495.75	-0.286111	0.242657	-1.17908	0.238368	0.552443
ENSMUSG00000019055.15	protein_coding	Plod1	3611.59	-0.203845	0.245809	-0.829282	0.406945	0.725818
ENSMUSG00000019066.13	protein_coding	Rab3d	835.483	0.0373346	0.254595	0.146643	0.883414	0.968456
ENSMUSG00000019080.8	protein_coding	Mfsd3	653.731	-0.474332	0.269542	-1.75977	0.0784464	0.287832
ENSMUSG00000019082.18	protein_coding	Slc25a22	38879.8	0.246083	0.250809	0.981154	0.326517	0.651272
ENSMUSG00000019087.13	protein_coding	Atp6ap1	4485.57	-0.287784	0.217886	-1.3208	0.186568	0.484603
ENSMUSG00000019088.13	protein_coding	Dnase1l1	222.303	-0.0516042	0.35293	-0.146217	0.88375	0.968459
ENSMUSG00000019122.8	protein_coding	Ccl9	8373.86	1.04715	0.229773	4.55732	5.1811e-06	0.00012727
ENSMUSG00000019124.10	protein_coding	Scrn1	3.07934	2.13845	2.38432	0.89688	0.369783	NA
ENSMUSG00000019132.11	protein_coding	BC005537	13652.4	-0.348704	0.240512	-1.44984	0.147103	0.422682
ENSMUSG00000019139.10	protein_coding	Isyna1	594.149	0.947591	0.261047	3.62996	0.000283464	0.00393022
ENSMUSG00000019143.15	protein_coding	Hars2	2121.23	-0.146538	0.23991	-0.610803	0.54133	0.824032
ENSMUSG00000019146.2	protein_coding	Cacng2	13.694	-0.170611	1.03414	-0.164978	0.868961	0.964799
ENSMUSG00000019158.9	protein_coding	Tmem160	770.833	-0.65759	0.255405	-2.57469	0.0100329	0.0675435
ENSMUSG00000019173.11	protein_coding	Rab5c	5415.62	-0.193067	0.244364	-0.79008	0.429481	0.744344
ENSMUSG00000019178.17	protein_coding	Styxl1	13.0511	-0.675154	1.11615	-0.604894	0.545249	0.826605
ENSMUSG00000019179.10	protein_coding	Mdh2	16386.7	0.286588	0.269776	1.06232	0.288092	0.608363
ENSMUSG00000019188.16	protein_coding	H13	9773.93	-0.208479	0.221348	-0.94186	0.346265	0.671638
ENSMUSG00000019189.13	protein_coding	Rnf145	2293.78	0.689137	0.240419	2.8664	0.00415164	0.034585
ENSMUSG00000019194.15	protein_coding	Scn1b	143.428	2.25282	0.402387	5.59863	2.16047e-08	8.86476e-07
ENSMUSG00000019210.10	protein_coding	Atp6v1e1	7343.27	-0.0116561	0.260903	-0.044676	0.964366	0.990749
ENSMUSG00000019214.13	protein_coding	Chtf18	32.6985	0.930536	0.893109	1.04191	0.297455	0.619127
ENSMUSG00000019230.14	protein_coding	Lhx9	1.84389	-1.59016	3.03038	-0.524739	0.599765	NA
ENSMUSG00000019232.14	protein_coding	Etnppl	34414.2	-0.474725	0.247846	-1.91541	0.0554408	0.229765
ENSMUSG00000019235.9	protein_coding	Rps6kl1	83.0389	2.29237	0.500314	4.58185	4.60872e-06	0.000114915
ENSMUSG00000019254.16	protein_coding	Ppp1r12c	1727.12	0.0140045	0.269681	0.05193	0.958584	0.989405
ENSMUSG00000019256.17	protein_coding	Ahr	4541.88	-0.587119	0.424288	-1.38377	0.166428	0.453887
ENSMUSG00000019261.3	protein_coding	Map1s	282.994	0.558648	0.307337	1.8177	0.0691097	0.264576
ENSMUSG00000019278.5	protein_coding	Dpep1	0.80339	-3.19738	4.85547	-0.658511	0.51021	NA
ENSMUSG00000019295.8	protein_coding	Tmem129	1749.4	-0.0368245	0.23109	-0.159352	0.873392	0.965698
ENSMUSG00000019297.9	protein_coding	Nop9	1458.47	0.178572	0.272976	0.654165	0.513005	0.805923
ENSMUSG00000019301.5	protein_coding	Hsd17b1	11.9037	-1.02749	1.3241	-0.775994	0.437752	0.750238
ENSMUSG00000019302.16	protein_coding	Atp6v0a1	3476.33	-0.439547	0.239709	-1.83367	0.0667031	0.258247
ENSMUSG00000019303.14	protein_coding	Psmc3ip	16.4825	1.84448	1.00612	1.83327	0.0667629	0.258312
ENSMUSG00000019312.10	protein_coding	Grb7	5192.87	-0.731376	0.225642	-3.24131	0.00118982	0.0128353
ENSMUSG00000019320.13	protein_coding	Noxo1	90.8019	-0.476438	0.502085	-0.948918	0.342662	0.668066
ENSMUSG00000019326.14	protein_coding	Aoc3	4.64097	1.78067	1.75662	1.01369	0.31073	NA
ENSMUSG00000019338.13	protein_coding	Zfp687	900.65	0.0043934	0.277892	0.0158097	0.987386	0.997907
ENSMUSG00000019362.8	protein_coding	D8Ertd738e	3222.96	-0.435452	0.230127	-1.89223	0.058461	0.237728
ENSMUSG00000019368.13	protein_coding	Sec14l4	14347.7	-0.713065	0.26612	-2.67948	0.00737361	0.0532307
ENSMUSG00000019370.10	protein_coding	Calm3	2082.31	0.19296	0.263094	0.733423	0.4633	0.772049
ENSMUSG00000019373.11	protein_coding	Cops3	2959.31	-0.316157	0.246406	-1.28308	0.199466	0.50285
ENSMUSG00000019428.16	protein_coding	Fkbp8	11649.7	-0.196488	0.227444	-0.863895	0.387645	0.709805
ENSMUSG00000019432.15	protein_coding	Ddx39b	4672.16	-0.0720964	0.215107	-0.335165	0.737501	0.919484
ENSMUSG00000019433.9	protein_coding	Gipc1	711.508	0.0493036	0.337492	0.146088	0.883852	0.968459
ENSMUSG00000019437.17	protein_coding	Tlcd1	2766.46	-0.275965	0.243036	-1.13549	0.256169	0.573729
ENSMUSG00000019461.12	protein_coding	Plscr3	525.085	0.187809	0.272036	0.690383	0.489953	0.791634
ENSMUSG00000019464.6	protein_coding	Ptger1	3.73037	-0.797471	2.24483	-0.355248	0.722403	NA
ENSMUSG00000019467.15	protein_coding	Arhgef25	35.221	2.45983	0.740654	3.32115	0.000896461	0.0101716
ENSMUSG00000019470.12	protein_coding	Xab2	1277.66	-0.286618	0.237911	-1.20473	0.228309	0.540151
ENSMUSG00000019471.10	protein_coding	Cdc37	4678.91	-0.343036	0.263533	-1.30168	0.193025	0.494349
ENSMUSG00000019478.16	protein_coding	Rab4a	1704.66	-0.681861	0.244321	-2.79083	0.00525723	0.0412611
ENSMUSG00000019487.11	protein_coding	Trip10	527.05	0.780776	0.298306	2.61737	0.00886111	0.0613822
ENSMUSG00000019494.14	protein_coding	Cops6	7004.47	-0.254087	0.275609	-0.921911	0.356575	0.680255
ENSMUSG00000019505.7	protein_coding	Ubb	36542.2	-0.149119	0.254837	-0.585155	0.558443	0.833744
ENSMUSG00000019518.11	protein_coding	Ap4m1	1244.52	-0.36999	0.255887	-1.44591	0.148202	0.424467
ENSMUSG00000019528.18	protein_coding	Gyg	589.976	0.347942	0.284495	1.22302	0.221323	0.532682
ENSMUSG00000019539.11	protein_coding	Rcn3	69.2843	2.05604	0.683549	3.00789	0.00263072	0.024212
ENSMUSG00000019558.14	protein_coding	Slc6a8	1158.19	1.26941	0.248203	5.11442	3.14713e-07	1.05545e-05
ENSMUSG00000019564.12	protein_coding	Arid3a	84.5691	0.104466	0.499297	0.209227	0.834271	0.953572
ENSMUSG00000019577.6	protein_coding	Pdk4	3410.88	3.66168	1.31868	2.77679	0.00548989	0.0426252
ENSMUSG00000019578.11	protein_coding	Ubxn6	3105.1	-0.36732	0.255749	-1.43625	0.15093	0.428259
ENSMUSG00000019579.13	protein_coding	Mydgf	3510.37	-0.212856	0.219549	-0.969515	0.332288	0.656665
ENSMUSG00000019590.16	protein_coding	Cyb561	618.172	0.722115	0.261246	2.76412	0.00570769	0.0438128
ENSMUSG00000019647.16	protein_coding	Sema6a	146.798	2.18752	0.606324	3.60784	0.000308757	0.00421884
ENSMUSG00000019659.8	protein_coding	Ccdc12	1215.01	0.256927	0.238974	1.07513	0.282317	0.601886
ENSMUSG00000019689.4	protein_coding	Fmc1	1092.19	-0.467296	0.239289	-1.95285	0.050837	0.21672
ENSMUSG00000019699.16	protein_coding	Akt3	57.0732	2.09309	0.707157	2.95986	0.00307775	0.0274102
ENSMUSG00000019710.13	protein_coding	Mrpl24	3865.66	-0.399237	0.220242	-1.81272	0.0698757	0.266442
ENSMUSG00000019715.14	protein_coding	Gle1	2050.77	-0.161186	0.230416	-0.699544	0.484212	0.786947
ENSMUSG00000019718.8	protein_coding	L3hypdh	1189.6	-0.565464	0.246708	-2.29204	0.0219032	0.120537
ENSMUSG00000019726.12	protein_coding	Lyst	2664.61	-0.950853	0.335131	-2.83725	0.00455035	0.0369413
ENSMUSG00000019731.13	protein_coding	Slc35e1	4431.53	-0.567327	0.233517	-2.42949	0.0151202	0.0919199
ENSMUSG00000019732.14	protein_coding	Calr3	133.798	-1.20452	0.391972	-3.07298	0.00211933	0.0203395
ENSMUSG00000019734.16	protein_coding	Tmc4	322.159	-0.486359	0.370595	-1.31237	0.189394	0.48887
ENSMUSG00000019737.14	protein_coding	Syne4	89.8319	-0.987792	0.470612	-2.09895	0.035821	0.171437
ENSMUSG00000019738.15	protein_coding	Polr2i	653.634	-0.42534	0.260184	-1.63477	0.102098	0.339177
ENSMUSG00000019756.10	protein_coding	Prl8a1	133.812	-0.257593	0.448169	-0.574768	0.565449	0.837985
ENSMUSG00000019761.10	protein_coding	Krt10	123.553	-0.281466	0.459626	-0.612382	0.540285	0.823713
ENSMUSG00000019762.4	protein_coding	Iyd	8928.56	-0.0972405	0.211498	-0.45977	0.645681	0.879052
ENSMUSG00000019763.11	protein_coding	Rmnd1	2520.37	-0.49858	0.233295	-2.13712	0.0325881	0.160617
ENSMUSG00000019767.12	protein_coding	Ccdc170	4.31607	5.47927	2.43032	2.25455	0.0241616	NA
ENSMUSG00000019768.16	protein_coding	Esr1	1578.8	-1.19797	0.366812	-3.26589	0.0010912	0.0120095
ENSMUSG00000019773.7	protein_coding	Fbxo5	88.0769	0.0813392	0.461583	0.176218	0.860123	0.962416
ENSMUSG00000019774.8	protein_coding	Mtrf1l	424.18	-0.182233	0.298683	-0.610121	0.541781	0.824098
ENSMUSG00000019775.17	protein_coding	Rgs17	2.67922	1.13541	2.72205	0.417115	0.676594	NA
ENSMUSG00000019777.16	protein_coding	Hdac2	1624.09	-0.114814	0.251733	-0.456095	0.648321	0.880849
ENSMUSG00000019779.15	protein_coding	Frk	609.381	-0.0635684	0.258571	-0.245845	0.805802	0.944546
ENSMUSG00000019782.10	protein_coding	Rwdd1	1621.7	-0.246197	0.257982	-0.954318	0.339923	0.664884
ENSMUSG00000019785.14	protein_coding	Clvs2	1.5078	-0.26427	2.80019	-0.0943755	0.924811	NA
ENSMUSG00000019787.9	protein_coding	Trdn	9.10556	0.432255	1.43614	0.300984	0.763427	0.929582
ENSMUSG00000019789.9	protein_coding	Hey2	1.53452	-0.15665	3.1584	-0.0495979	0.960443	NA
ENSMUSG00000019790.17	protein_coding	Stxbp5	1136.8	-0.136997	0.250482	-0.546931	0.584426	0.849578
ENSMUSG00000019791.12	protein_coding	Hint3	1079.29	-0.544699	0.257935	-2.11177	0.0347061	0.167602
ENSMUSG00000019792.8	protein_coding	Trmt11	486.123	-0.550756	0.284493	-1.93592	0.0528775	0.222689
ENSMUSG00000019794.13	protein_coding	Katna1	983.021	-0.493588	0.244743	-2.01676	0.0437208	0.196338
ENSMUSG00000019795.17	protein_coding	Pcmt1	2639.48	-0.767547	0.25659	-2.99133	0.00277764	0.0252678
ENSMUSG00000019796.12	protein_coding	Lrp11	239.948	0.74132	0.331205	2.23825	0.025205	0.133533
ENSMUSG00000019797.11	protein_coding	1700021F05Rik	1433.45	0.191092	0.255541	0.747791	0.454586	0.763667
ENSMUSG00000019802.13	protein_coding	Sec63	14272.7	-0.474337	0.217815	-2.1777	0.0294281	0.14947
ENSMUSG00000019804.12	protein_coding	Snx3	3604.79	-0.210818	0.24133	-0.873569	0.382353	0.70449
ENSMUSG00000019806.13	protein_coding	Aig1	1550.83	-0.00886215	0.291463	-0.0304058	0.975743	0.994045
ENSMUSG00000019808.8	protein_coding	Adat2	225.704	-0.217316	0.382608	-0.567985	0.570045	0.841125
ENSMUSG00000019809.16	protein_coding	Pex3	2823.55	-0.171671	0.244245	-0.702863	0.482141	0.785857
ENSMUSG00000019810.15	protein_coding	Fuca2	698.023	0.0954267	0.29989	0.318206	0.750329	0.923529
ENSMUSG00000019813.16	protein_coding	Cep57l1	311.189	0.697432	0.308555	2.26031	0.0238018	0.128305
ENSMUSG00000019814.5	protein_coding	Ltv1	1406.1	-0.151881	0.280365	-0.541726	0.588007	0.851989
ENSMUSG00000019817.18	protein_coding	Plagl1	25.9582	2.16438	0.909416	2.37997	0.0173141	0.101489
ENSMUSG00000019818.15	protein_coding	Cd164	31950.1	-0.224392	0.216371	-1.03707	0.299702	0.621678
ENSMUSG00000019820.11	protein_coding	Utrn	2387.43	-0.52516	0.238472	-2.20219	0.0276518	0.143117
ENSMUSG00000019822.12	protein_coding	Smpd2	2752.32	-0.349917	0.242548	-1.44267	0.149114	0.425569
ENSMUSG00000019823.17	protein_coding	Mical1	29.868	4.00219	0.983561	4.06908	4.71983e-05	0.000845321
ENSMUSG00000019826.11	protein_coding	Zbtb24	983.194	0.224864	0.262023	0.858184	0.390791	0.712726
ENSMUSG00000019828.13	protein_coding	Grm1	2.60718	3.30948	2.67222	1.23848	0.21554	NA
ENSMUSG00000019831.14	protein_coding	Wasf1	89.4501	-0.35714	0.461321	-0.774169	0.438831	0.750671
ENSMUSG00000019832.5	protein_coding	Rab32	2597.04	0.110399	0.273395	0.403809	0.686353	0.899621
ENSMUSG00000019837.8	protein_coding	Gtf3c6	879.159	-0.130652	0.26006	-0.50239	0.615394	0.864047
ENSMUSG00000019838.11	protein_coding	Slc16a10	9620.27	-0.789147	0.227929	-3.46224	0.00053569	0.00662397
ENSMUSG00000019841.15	protein_coding	Rev3l	1448.55	-0.149891	0.306377	-0.489237	0.624674	0.867925
ENSMUSG00000019842.6	protein_coding	Traf3ip2	193.416	0.258667	0.343083	0.753948	0.450881	0.761324
ENSMUSG00000019843.14	protein_coding	Fyn	242.4	1.99018	0.54842	3.62894	0.00028459	0.00393982
ENSMUSG00000019845.8	protein_coding	Tube1	80.3822	0.0698279	0.487248	0.143311	0.886045	0.969168
ENSMUSG00000019846.11	protein_coding	Lama4	101.869	1.71908	0.601417	2.85838	0.00425806	0.0351652
ENSMUSG00000019848.14	protein_coding	Popdc3	1.02815	1.58644	3.7366	0.424568	0.671152	NA
ENSMUSG00000019849.11	protein_coding	Prep	2875.53	-0.00273657	0.288429	-0.00948786	0.99243	0.998706
ENSMUSG00000019850.11	protein_coding	Tnfaip3	306.096	0.388024	0.332719	1.16622	0.243525	0.559261
ENSMUSG00000019851.8	protein_coding	Perp	11246.5	0.0336654	0.213275	0.15785	0.874575	0.966001
ENSMUSG00000019852.7	protein_coding	Arfgef3	3.04259	0.896727	2.11058	0.424872	0.67093	NA
ENSMUSG00000019853.6	protein_coding	Hebp2	70.2963	0.275587	0.647735	0.425463	0.670499	0.891172
ENSMUSG00000019854.17	protein_coding	Reps1	1942.08	-0.186767	0.272411	-0.685606	0.492961	0.793047
ENSMUSG00000019856.14	protein_coding	Fam184a	8.55137	-2.23583	1.45407	-1.53763	0.124138	0.383425
ENSMUSG00000019857.7	protein_coding	Asf1a	593.976	-0.32172	0.263324	-1.22177	0.221796	0.533209
ENSMUSG00000019861.15	protein_coding	Gopc	2962.12	-0.0700558	0.241364	-0.290249	0.771625	0.933175
ENSMUSG00000019863.7	protein_coding	Qrsl1	454.44	0.158913	0.285237	0.557126	0.577441	0.844965
ENSMUSG00000019864.14	protein_coding	Rtn4ip1	2308.68	-0.0509212	0.249687	-0.20394	0.8384	0.954503
ENSMUSG00000019865.9	protein_coding	Nmbr	0.517204	2.40886	4.88469	0.493145	0.62191	NA
ENSMUSG00000019866.14	protein_coding	Crybg1	4170.65	-0.147117	0.290422	-0.506562	0.612462	0.863203
ENSMUSG00000019868.16	protein_coding	Vta1	933.935	-0.0756406	0.283847	-0.266484	0.789866	0.939543
ENSMUSG00000019872.13	protein_coding	Smpdl3a	3348.07	-0.112272	0.24919	-0.450549	0.652314	0.882752
ENSMUSG00000019873.8	protein_coding	Reep3	10580.2	-0.123316	0.241526	-0.510571	0.609651	0.862049
[truncated: 24,353 more rows]

## Sheet: fig4_10_day_DESeq2_output
gene_id	gene_type	gene_name	baseMean	log2FoldChange	lfcSE	stat	pvalue	padj
ENSMUSG00000000001.4	protein_coding	Gnai3	10792.1	-0.00959107	0.113681	-0.0843682	0.932764	0.970332
ENSMUSG00000000028.15	protein_coding	Cdc45	557.382	0.301474	0.184418	1.63473	0.102106	0.253113
ENSMUSG00000000031.16	lincRNA	H19	1.29562e+06	-0.769849	0.131792	-5.84141	5.17602e-09	1.09226e-07
ENSMUSG00000000037.16	protein_coding	Scml2	141.719	-0.671974	0.342623	-1.96126	0.0498482	0.146497
ENSMUSG00000000049.11	protein_coding	Apoh	162051	-0.95728	0.118315	-8.09095	5.91995e-16	3.02012e-14
ENSMUSG00000000056.7	protein_coding	Narf	4571.21	-0.878373	0.126316	-6.95377	3.55661e-12	1.12952e-10
ENSMUSG00000000058.6	protein_coding	Cav2	723.222	-0.128014	0.170782	-0.749574	0.453511	0.675047
ENSMUSG00000000078.7	protein_coding	Klf6	3728.36	1.22891	0.155489	7.90352	2.71128e-15	1.28732e-13
ENSMUSG00000000085.16	protein_coding	Scmh1	1430.58	-0.00925387	0.142224	-0.0650653	0.948122	0.977264
ENSMUSG00000000088.7	protein_coding	Cox5a	13109.7	0.0529445	0.115349	0.458993	0.646239	0.817419
ENSMUSG00000000093.6	protein_coding	Tbx2	380.592	-0.071193	0.213824	-0.332952	0.739171	0.872874
ENSMUSG00000000094.12	protein_coding	Tbx4	2.65231	-1.0664	2.06833	-0.515583	0.606146	NA
ENSMUSG00000000120.6	protein_coding	Ngfr	746.456	-0.428642	0.267738	-1.60098	0.109382	0.266502
ENSMUSG00000000126.11	protein_coding	Wnt9a	54.0751	-0.388792	0.469866	-0.827453	0.40798	0.634244
ENSMUSG00000000127.15	protein_coding	Fer	1098	-0.124615	0.178042	-0.699917	0.483979	0.70129
ENSMUSG00000000131.15	protein_coding	Xpo6	4126.51	0.0227181	0.13539	0.167797	0.866743	0.939473
ENSMUSG00000000134.17	protein_coding	Tfe3	2786.64	0.522101	0.137486	3.79748	0.000146173	0.0011891
ENSMUSG00000000142.15	protein_coding	Axin2	834.877	-0.0798352	0.180613	-0.442024	0.658472	0.824896
ENSMUSG00000000148.17	protein_coding	Brat1	877.163	-0.25893	0.16885	-1.53349	0.125156	0.292119
ENSMUSG00000000149.10	protein_coding	Gna12	6499.44	-0.180925	0.131155	-1.37948	0.167746	0.358288
ENSMUSG00000000154.16	protein_coding	Slc22a18	6511.65	-0.200862	0.118154	-1.7	0.0891316	0.228573
ENSMUSG00000000157.16	protein_coding	Itgb2l	43.9593	-0.502135	0.718516	-0.69885	0.484646	0.701839
ENSMUSG00000000159.16	protein_coding	Igsf5	2286.12	0.33275	0.151272	2.19969	0.0278291	0.0929509
ENSMUSG00000000167.14	protein_coding	Pih1d2	48.2013	0.58805	0.562547	1.04533	0.295869	0.523196
ENSMUSG00000000168.9	protein_coding	Dlat	3631.58	-0.319055	0.137396	-2.32216	0.0202242	0.0725648
ENSMUSG00000000171.5	protein_coding	Sdhd	20477.3	-0.242146	0.113186	-2.13937	0.032406	0.105018
ENSMUSG00000000182.9	protein_coding	Fgf23	24.6535	4.02275	1.03091	3.90215	9.53439e-05	0.000816103
ENSMUSG00000000183.6	protein_coding	Fgf6	0.703143	0.546051	4.38451	0.124541	0.900887	NA
ENSMUSG00000000184.12	protein_coding	Ccnd2	1024.99	0.128233	0.17033	0.752851	0.45154	0.673203
ENSMUSG00000000194.13	protein_coding	Gpr107	2783.61	0.193041	0.152457	1.2662	0.205442	0.411518
ENSMUSG00000000197.8	protein_coding	Nalcn	0.505287	-0.710118	4.98884	-0.142341	0.88681	NA
ENSMUSG00000000202.9	protein_coding	Btbd17	1.48323	-0.350025	3.29128	-0.106349	0.915305	NA
ENSMUSG00000000204.16	protein_coding	Slfn4	110.742	0.644466	0.386492	1.66747	0.0954201	0.240332
ENSMUSG00000000215.11	protein_coding	Ins2	0.73013	0.503808	4.3293	0.116372	0.907358	NA
ENSMUSG00000000216.8	protein_coding	Scnn1g	3.88681	-1.79829	1.89161	-0.950669	0.341772	NA
ENSMUSG00000000223.13	protein_coding	Drp2	26.378	-0.563148	0.665199	-0.846586	0.397226	0.624654
ENSMUSG00000000244.17	protein_coding	Tspan32	111.069	1.11966	0.522192	2.14415	0.0320208	0.104053
ENSMUSG00000000247.11	protein_coding	Lhx2	257.004	-0.399495	0.26521	-1.50634	0.131981	0.302721
ENSMUSG00000000253.13	protein_coding	Gmpr	187.69	0.549632	0.339646	1.61825	0.105609	0.259485
ENSMUSG00000000266.11	protein_coding	Mid2	911.015	-0.222972	0.167563	-1.33068	0.183294	0.380339
ENSMUSG00000000275.16	protein_coding	Trim25	10574.9	-0.078393	0.126394	-0.62023	0.535106	0.739831
ENSMUSG00000000276.11	protein_coding	Dgke	518.599	0.22512	0.221187	1.01778	0.30878	0.536701
ENSMUSG00000000278.10	protein_coding	Scpep1	7132.67	0.41497	0.122568	3.38564	0.000710118	0.00465851
ENSMUSG00000000282.12	protein_coding	Mnt	1150.79	0.105913	0.177462	0.596818	0.550629	0.751809
ENSMUSG00000000290.13	protein_coding	Itgb2	1586.48	0.739255	0.21391	3.45592	0.000548423	0.00375173
ENSMUSG00000000295.13	protein_coding	Hddc2	140.668	0.410415	0.327066	1.25484	0.209538	0.416427
ENSMUSG00000000296.8	protein_coding	Tpd52l1	297.004	-0.408664	0.227269	-1.79815	0.0721527	0.195264
ENSMUSG00000000301.16	protein_coding	Pemt	20980.1	-0.91066	0.166605	-5.46597	4.60388e-08	8.29997e-07
ENSMUSG00000000303.12	protein_coding	Cdh1	26406.4	1.08382	0.118127	9.17506	4.51332e-20	3.49091e-18
ENSMUSG00000000305.12	protein_coding	Cdh4	140.341	-0.652915	0.310337	-2.10389	0.0353877	0.112543
ENSMUSG00000000308.14	protein_coding	Ckmt1	0.924687	3.10285	3.8333	0.809447	0.418258	NA
ENSMUSG00000000317.11	protein_coding	Bcl6b	386.961	0.0178207	0.220912	0.0806686	0.935705	0.971374
ENSMUSG00000000318.16	protein_coding	Clec10a	95.6344	0.547588	0.383734	1.427	0.15358	0.336876
ENSMUSG00000000320.10	protein_coding	Alox12	246.074	0.871866	0.434698	2.00568	0.0448902	0.135314
ENSMUSG00000000325.16	protein_coding	Arvcf	1403.02	-0.398192	0.156982	-2.53654	0.0111954	0.0454403
ENSMUSG00000000326.13	protein_coding	Comt	13462.7	-0.361371	0.158764	-2.27615	0.0228368	0.0797191
ENSMUSG00000000339.14	protein_coding	Rtca	1060.48	0.18181	0.150363	1.20914	0.226608	0.439604
ENSMUSG00000000340.10	protein_coding	Dbt	15104	-0.701284	0.128743	-5.44715	5.11833e-08	9.15002e-07
ENSMUSG00000000346.9	protein_coding	Dazap2	9427.95	-0.158385	0.117845	-1.34402	0.178943	0.374602
ENSMUSG00000000355.13	protein_coding	Mcts1	1857.74	-0.303361	0.149851	-2.02442	0.0429271	0.130724
ENSMUSG00000000359.3	protein_coding	Rem1	40.3257	0.0888855	0.537373	0.165408	0.868623	0.940555
ENSMUSG00000000365.9	protein_coding	Rnf17	33.1543	0.812901	0.813105	0.999749	0.317432	0.546346
ENSMUSG00000000374.8	protein_coding	Trappc10	2657.99	0.250083	0.135109	1.85098	0.0641723	0.17884
ENSMUSG00000000378.15	protein_coding	Ccm2	1697.71	0.468671	0.172012	2.72463	0.00643728	0.0288639
ENSMUSG00000000384.15	protein_coding	Tbrg4	3937.25	0.580624	0.134587	4.31411	1.60245e-05	0.000167419
ENSMUSG00000000385.8	protein_coding	Tmprss2	1836.06	1.3562	0.145021	9.35178	8.61874e-21	7.15691e-19
ENSMUSG00000000386.15	protein_coding	Mx1	197.525	0.825625	0.301341	2.73984	0.00614698	0.027829
ENSMUSG00000000392.17	protein_coding	Fap	33.2578	0.675075	0.607972	1.11037	0.266839	0.49042
ENSMUSG00000000399.10	protein_coding	Ndufa9	9503.4	-0.403858	0.131573	-3.06946	0.00214443	0.0116959
ENSMUSG00000000402.2	protein_coding	Egfl6	16.4307	-0.87318	0.881476	-0.990588	0.321887	0.551092
ENSMUSG00000000409.14	protein_coding	Lck	92.9184	0.614781	0.367455	1.67308	0.0943124	0.23829
ENSMUSG00000000416.16	protein_coding	Cttnbp2	58.036	0.992771	0.538156	1.84477	0.0650717	0.180768
ENSMUSG00000000420.15	protein_coding	Galnt1	6408.22	-0.0782274	0.118364	-0.660907	0.508672	0.719409
ENSMUSG00000000439.9	protein_coding	Mkrn2	1235.55	-0.171839	0.171865	-0.999849	0.317383	0.546346
ENSMUSG00000000440.12	protein_coding	Pparg	1541.54	0.27679	0.200242	1.38228	0.166886	0.357257
ENSMUSG00000000441.17	protein_coding	Raf1	10107.1	0.114056	0.128961	0.884421	0.376469	0.606764
ENSMUSG00000000486.13	protein_coding	2022-09-01	155.231	0.340414	0.322532	1.05544	0.291223	0.518079
ENSMUSG00000000489.7	protein_coding	Pdgfb	232.151	1.36202	0.260572	5.22702	1.72263e-07	2.73766e-06
ENSMUSG00000000530.16	protein_coding	Acvrl1	426.532	0.558295	0.266979	2.09116	0.036514	0.115484
ENSMUSG00000000531.5	protein_coding	Grasp	157.899	0.0831786	0.304995	0.272721	0.785068	0.89766
ENSMUSG00000000532.11	protein_coding	Acvr1b	2396.07	-0.305109	0.136526	-2.2348	0.0254307	0.0868762
ENSMUSG00000000538.18	protein_coding	Tom1l2	1380.61	0.0163156	0.144079	0.113241	0.909839	0.959458
ENSMUSG00000000544.14	protein_coding	Gpa33	2.37334	1.51498	2.30442	0.657421	0.510911	NA
ENSMUSG00000000552.10	protein_coding	Zfp385a	4837.5	-0.784506	0.125476	-6.25225	4.04577e-10	9.97507e-09
ENSMUSG00000000555.8	protein_coding	Itga5	7024.76	0.00184218	0.116809	0.0157709	0.987417	0.994643
ENSMUSG00000000560.9	protein_coding	Gabra2	5.76575	3.26594	1.728	1.89001	0.0587565	NA
ENSMUSG00000000561.14	protein_coding	Wdr77	3303.24	0.213879	0.126435	1.69162	0.0907185	0.231395
ENSMUSG00000000562.5	protein_coding	Adora3	33.0797	0.39252	0.583317	0.67291	0.501005	0.714139
ENSMUSG00000000563.17	protein_coding	Atp5f1	27108.5	-0.307819	0.111166	-2.769	0.00562294	0.0258407
ENSMUSG00000000567.5	protein_coding	Sox9	923.799	0.765205	0.156514	4.88905	1.01322e-06	1.38036e-05
ENSMUSG00000000568.15	protein_coding	Hnrnpd	8288.73	0.234801	0.131022	1.79208	0.07312	0.197296
ENSMUSG00000000579.14	protein_coding	Dynlt1c	147.844	0.114746	0.343051	0.334486	0.738013	0.872408
ENSMUSG00000000581.8	protein_coding	C1d	3256.07	-0.177618	0.133943	-1.32607	0.184816	0.382762
ENSMUSG00000000594.7	protein_coding	Gm2a	5235.25	0.705808	0.135631	5.20387	1.95182e-07	3.05739e-06
ENSMUSG00000000600.15	protein_coding	Krit1	1984.34	-0.00260399	0.141599	-0.0183899	0.985328	0.993321
ENSMUSG00000000605.9	protein_coding	Clcn4	3560.57	-0.188055	0.149202	-1.26041	0.207522	0.414093
ENSMUSG00000000606.17	protein_coding	Vmn2r88	9.34749	-0.47404	1.23754	-0.38305	0.701683	0.850653
ENSMUSG00000000617.14	protein_coding	Grm6	3.08948	-0.635561	1.80071	-0.352951	0.724125	NA
ENSMUSG00000000627.15	protein_coding	Sema4f	33.6363	2.12475	0.709725	2.99376	0.00275564	0.0143716
ENSMUSG00000000628.10	protein_coding	Hk2	400.811	0.933896	0.238086	3.92252	8.76293e-05	0.000759216
ENSMUSG00000000631.20	protein_coding	Myo18a	9662.06	-0.0962374	0.165309	-0.582168	0.560453	0.7596
ENSMUSG00000000632.13	protein_coding	Sez6	2.22449	-1.37817	2.88979	-0.476912	0.633425	NA
ENSMUSG00000000673.8	protein_coding	Haao	11489.5	-0.693675	0.117679	-5.89463	3.75514e-09	8.06619e-08
ENSMUSG00000000682.7	protein_coding	Cd52	912.622	1.09235	0.188118	5.80671	6.37109e-09	1.32549e-07
ENSMUSG00000000686.11	protein_coding	Abhd15	1625.32	-0.995733	0.182604	-5.45296	4.95371e-08	8.88057e-07
ENSMUSG00000000690.5	protein_coding	Hoxb6	3.1871	-0.418947	1.87101	-0.223914	0.822824	NA
ENSMUSG00000000693.10	protein_coding	Loxl3	153.908	0.0939152	0.310957	0.30202	0.762637	0.886086
ENSMUSG00000000706.16	protein_coding	Btn1a1	3.57746	2.1138	1.98186	1.06658	0.286164	NA
ENSMUSG00000000708.14	protein_coding	Kat2b	7195.46	-0.426579	0.134875	-3.16278	0.00156269	0.00896931
ENSMUSG00000000711.3	protein_coding	Rab5b	6481.72	-0.478797	0.144179	-3.32086	0.000897411	0.00566254
ENSMUSG00000000724.10	protein_coding	Cryba1	1.32046	-1.05209	2.64889	-0.397182	0.691233	NA
ENSMUSG00000000730.13	protein_coding	Dnmt3l	0.862661	1.62582	4.08099	0.398389	0.690344	NA
ENSMUSG00000000731.15	protein_coding	Aire	9.96537	0.136502	1.03307	0.132132	0.89488	0.953023
ENSMUSG00000000732.9	protein_coding	Icosl	481.176	1.36423	0.191071	7.13991	9.33916e-13	3.25125e-11
ENSMUSG00000000738.18	protein_coding	Spg7	3803.83	-0.031715	0.12502	-0.25368	0.799743	0.904414
ENSMUSG00000000739.14	protein_coding	Sult5a1	82.9783	-0.993864	0.403757	-2.46154	0.0138341	0.053805
ENSMUSG00000000740.12	protein_coding	Rpl13	21372.3	0.433999	0.135594	3.20073	0.00137081	0.00804368
ENSMUSG00000000743.9	protein_coding	Chmp1a	4337.87	0.104049	0.125795	0.827135	0.40816	0.634314
ENSMUSG00000000751.13	protein_coding	Rpa1	5040.32	-0.265504	0.133891	-1.98298	0.0473699	0.141424
ENSMUSG00000000753.15	protein_coding	Serpinf1	43842.2	-0.8746	0.122373	-7.14698	8.87096e-13	3.10516e-11
ENSMUSG00000000759.14	protein_coding	Tubgcp3	1754.8	0.0984514	0.166906	0.589861	0.555284	0.755958
ENSMUSG00000000766.18	protein_coding	Oprm1	0.989027	-0.35651	3.81628	-0.0934182	0.925571	NA
ENSMUSG00000000776.13	protein_coding	Polr3d	1090.26	0.55801	0.159808	3.49176	0.000479842	0.00335069
ENSMUSG00000000782.15	protein_coding	Tcf7	1268.27	0.093928	0.254804	0.368628	0.712405	0.857353
ENSMUSG00000000787.12	protein_coding	Ddx3x	29765.7	0.158333	0.149022	1.06248	0.288019	0.51446
ENSMUSG00000000791.9	protein_coding	Il12rb1	22.1154	1.14913	0.830445	1.38375	0.166434	0.356629
ENSMUSG00000000792.2	protein_coding	Slc5a5	1.01055	-0.408033	2.92157	-0.139662	0.888927	NA
ENSMUSG00000000794.9	protein_coding	Kcnn3	3.33596	2.88053	2.08569	1.38109	0.167251	NA
ENSMUSG00000000804.14	protein_coding	Usp32	3234.08	-0.0626448	0.14279	-0.438721	0.660864	0.826435
ENSMUSG00000000805.18	protein_coding	Car4	0.54461	-0.872655	4.86659	-0.179315	0.85769	NA
ENSMUSG00000000811.13	protein_coding	Txnrd3	492.612	-0.18872	0.192615	-0.979777	0.327196	0.556408
ENSMUSG00000000817.10	protein_coding	Fasl	10.8437	-0.243532	1.0388	-0.234436	0.814647	0.912667
ENSMUSG00000000823.16	protein_coding	Zfp512b	4146.19	-0.405004	0.154509	-2.62123	0.00876121	0.0371891
ENSMUSG00000000826.16	protein_coding	Dnajc5	6342.01	0.0849656	0.13278	0.639896	0.52224	0.730253
ENSMUSG00000000827.18	protein_coding	Tpd52l2	2919.76	0.220166	0.142963	1.54002	0.123555	0.289664
ENSMUSG00000000838.17	protein_coding	Fmr1	5390	-0.0114344	0.124298	-0.0919915	0.926705	0.966931
ENSMUSG00000000861.15	protein_coding	Bcl11a	159.362	1.32566	0.412813	3.21129	0.00132141	0.00781357
ENSMUSG00000000869.12	protein_coding	Il4	1.30483	-1.17523	3.45141	-0.340506	0.733476	NA
ENSMUSG00000000876.11	protein_coding	Pxmp4	7360.75	-0.461622	0.154704	-2.9839	0.002846	0.0147307
ENSMUSG00000000881.12	protein_coding	Dlg3	1567.12	-0.539497	0.143925	-3.74846	0.000177922	0.00141673
ENSMUSG00000000884.17	protein_coding	Gnb1l	198.931	0.212564	0.272233	0.780816	0.434911	0.658598
ENSMUSG00000000889.8	protein_coding	Dbh	0.427639	1.97779	4.89143	0.404337	0.685965	NA
ENSMUSG00000000901.17	protein_coding	Mmp11	132.523	-0.274963	0.369256	-0.744641	0.456489	0.677685
ENSMUSG00000000902.13	protein_coding	Smarcb1	2782.49	0.143336	0.135684	1.0564	0.290786	0.51788
ENSMUSG00000000903.3	protein_coding	Vpreb3	78.8608	-0.862966	0.493559	-1.74846	0.0803852	0.211632
ENSMUSG00000000915.15	protein_coding	Hip1r	5150.52	-0.213225	0.147254	-1.448	0.147617	0.327161
ENSMUSG00000000916.15	protein_coding	Nsun5	551.137	-0.115264	0.212661	-0.542009	0.587812	0.77885
ENSMUSG00000000934.9	protein_coding	Top1mt	2277.07	-0.270194	0.146086	-1.84955	0.0643784	0.179258
ENSMUSG00000000942.10	protein_coding	Hoxa4	23.3707	-0.127007	0.68536	-0.185314	0.852983	0.932254
ENSMUSG00000000948.16	protein_coding	Gm38393	187.169	-0.595314	0.265403	-2.24306	0.024893	0.0853895
ENSMUSG00000000957.11	protein_coding	Mmp14	10017.4	-0.052206	0.15035	-0.347229	0.728419	0.867105
ENSMUSG00000000958.10	protein_coding	Slc7a7	1118.61	0.824573	0.162152	5.0852	3.67238e-07	5.46923e-06
ENSMUSG00000000959.7	protein_coding	Oxa1l	4267.67	-0.0840967	0.130383	-0.645	0.518928	0.72769
ENSMUSG00000000976.13	protein_coding	Heatr6	1317.54	0.0540161	0.161888	0.333663	0.738634	0.872805
ENSMUSG00000000982.5	protein_coding	Ccl3	99.0773	1.10145	0.366641	3.00416	0.00266313	0.0139826
ENSMUSG00000000983.13	protein_coding	Wfdc18	5.75512	2.25236	1.64934	1.36561	0.172061	NA
ENSMUSG00000001014.6	protein_coding	Icam4	37.7871	2.41386	0.932557	2.58843	0.00964136	0.0402044
ENSMUSG00000001016.12	protein_coding	Ilf2	2197.77	0.191613	0.16152	1.18632	0.235497	0.451104
ENSMUSG00000001017.15	protein_coding	Chtop	6555.32	-0.0261888	0.118163	-0.221633	0.824599	0.918339
ENSMUSG00000001018.15	protein_coding	Snapin	1502.56	-0.0159682	0.139066	-0.114824	0.908585	0.959031
ENSMUSG00000001020.8	protein_coding	S100a4	85.7762	2.32005	0.424229	5.46887	4.52905e-08	8.17275e-07
ENSMUSG00000001025.8	protein_coding	S100a6	223.596	2.73676	0.278519	9.82612	8.69044e-23	8.37688e-21
ENSMUSG00000001027.7	protein_coding	Scn4a	6.01816	-1.06282	1.34579	-0.78974	0.42968	NA
ENSMUSG00000001029.15	protein_coding	Icam2	467.873	-0.184945	0.220872	-0.837342	0.402401	0.628701
ENSMUSG00000001034.17	protein_coding	Mapk7	491.923	0.497208	0.220617	2.25371	0.0242144	0.0836095
ENSMUSG00000001036.17	protein_coding	Epn2	1908.27	0.869598	0.170602	5.09723	3.44655e-07	5.17181e-06
ENSMUSG00000001039.12	protein_coding	B9d1	43.6956	1.45735	0.591698	2.463	0.013778	0.0536086
ENSMUSG00000001052.15	protein_coding	Sec24b	2673.69	0.242595	0.134443	1.80444	0.0711623	0.193297
ENSMUSG00000001053.15	protein_coding	N4bp3	445.636	0.0196248	0.201339	0.0974711	0.922352	0.964678
ENSMUSG00000001054.9	protein_coding	Rmnd5b	955.107	0.169357	0.158673	1.06733	0.285822	0.511773
ENSMUSG00000001056.3	protein_coding	Nhp2	1675.41	0.860308	0.161025	5.34271	9.15654e-08	1.53532e-06
ENSMUSG00000001062.18	protein_coding	Vps9d1	1191.45	0.0484636	0.158462	0.305838	0.759728	0.884385
ENSMUSG00000001065.15	protein_coding	Zfp276	1310.63	-0.151204	0.14836	-1.01917	0.308122	0.536286
ENSMUSG00000001076.7	protein_coding	C1ql4	7.81571	-0.508025	1.17597	-0.432004	0.665738	0.829559
ENSMUSG00000001082.12	protein_coding	Mfsd10	441.396	0.360965	0.194973	1.85136	0.0641182	0.178821
ENSMUSG00000001089.14	protein_coding	Luzp1	2726.57	0.307641	0.130353	2.36007	0.0182716	0.0671428
ENSMUSG00000001095.5	protein_coding	Slc13a2	7.68158	-0.650096	1.2749	-0.509917	0.610109	0.792918
ENSMUSG00000001098.15	protein_coding	Kctd10	1534.06	-0.0344245	0.141658	-0.243011	0.807997	0.909633
ENSMUSG00000001100.10	protein_coding	Poldip2	8903.98	-0.371035	0.143912	-2.5782	0.00993164	0.0412
ENSMUSG00000001103.7	protein_coding	Sebox	50.6135	-1.33489	0.489784	-2.72547	0.00642105	0.028807
ENSMUSG00000001105.15	protein_coding	Ift20	2157.77	-0.0645695	0.131609	-0.490616	0.623698	0.801808
ENSMUSG00000001119.7	protein_coding	Col6a1	1081.62	0.0530057	0.216153	0.245223	0.806284	0.908436
ENSMUSG00000001120.15	protein_coding	Pcbp3	186.353	0.434261	0.295685	1.46866	0.141926	0.318151
ENSMUSG00000001123.15	protein_coding	Lgals9	39623.6	-0.547792	0.16349	-3.35063	0.00080629	0.00518654
ENSMUSG00000001127.12	protein_coding	Araf	4564.85	-0.259317	0.121242	-2.13884	0.0324486	0.105104
ENSMUSG00000001128.7	protein_coding	Cfp	4067.31	-0.167618	0.145132	-1.15493	0.248119	0.467021
ENSMUSG00000001131.11	protein_coding	Timp1	278.677	5.81996	0.453312	12.8387	9.94681e-38	2.65e-35
ENSMUSG00000001134.9	protein_coding	Uxt	971.717	-0.0426809	0.157282	-0.271366	0.78611	0.898005
ENSMUSG00000001138.13	protein_coding	Cnnm3	1407.22	0.123181	0.146422	0.841278	0.400192	0.626718
ENSMUSG00000001143.13	protein_coding	Lman2l	966.797	-0.618905	0.197769	-3.12944	0.00175142	0.00986367
ENSMUSG00000001150.7	protein_coding	Mcm3ap	1995.81	-0.397927	0.133391	-2.98316	0.0028529	0.0147509
ENSMUSG00000001151.10	protein_coding	Pcnt	1376.92	0.155915	0.147584	1.05645	0.290764	0.51788
ENSMUSG00000001155.13	protein_coding	Ftcd	26258	-0.517345	0.125951	-4.10751	3.99943e-05	0.000379412
ENSMUSG00000001156.9	protein_coding	Mxd1	721.484	0.229476	0.247156	0.928467	0.353165	0.581645
ENSMUSG00000001157.13	protein_coding	Gmcl1	1315.12	-0.180991	0.158331	-1.14312	0.252987	0.473115
ENSMUSG00000001158.13	protein_coding	Snrnp27	1405.48	0.119833	0.143116	0.83731	0.402419	0.628701
ENSMUSG00000001166.17	protein_coding	Oas1c	64.5712	0.825443	0.432196	1.90988	0.0561485	0.161164
ENSMUSG00000001173.15	protein_coding	Ocrl	1117.4	-0.0390813	0.158346	-0.246809	0.805056	0.907746
ENSMUSG00000001175.14	protein_coding	Calm1	15187.7	0.0806075	0.160276	0.502931	0.615013	0.796142
ENSMUSG00000001211.15	protein_coding	Agpat3	15259.7	-0.0852553	0.151735	-0.561869	0.574205	0.769431
ENSMUSG00000001225.12	protein_coding	Slc26a3	6.4203	0.392073	1.37534	0.285073	0.775588	NA
ENSMUSG00000001227.12	protein_coding	Sema6b	408.238	0.944536	0.216111	4.3706	1.23905e-05	0.000133151
ENSMUSG00000001228.14	protein_coding	Uhrf1	2653.4	0.424781	0.126821	3.34946	0.000809691	0.00520492
ENSMUSG00000001229.9	protein_coding	Dpp9	4611.74	-0.25317	0.125853	-2.01164	0.0442584	0.133822
ENSMUSG00000001240.13	protein_coding	Ramp2	722.841	-0.232115	0.166088	-1.39754	0.162251	0.349973
ENSMUSG00000001247.16	protein_coding	Lsr	10684.7	0.678411	0.118096	5.74459	9.21453e-09	1.87238e-07
ENSMUSG00000001248.15	protein_coding	Gramd1a	1479.33	0.073451	0.14996	0.489804	0.624273	0.80217
ENSMUSG00000001249.14	protein_coding	Hpn	27384.7	-0.144757	0.114924	-1.25958	0.207819	0.414472
ENSMUSG00000001260.10	protein_coding	Gabrg1	2.17501	0.512358	2.11757	0.241956	0.808814	NA
ENSMUSG00000001270.9	protein_coding	Ckb	1157.9	0.214679	0.197561	1.08664	0.277194	0.502131
ENSMUSG00000001280.13	protein_coding	Sp1	5217.29	-0.0929162	0.119552	-0.777202	0.43704	0.659998
ENSMUSG00000001281.10	protein_coding	Itgb7	154.26	1.49005	0.302941	4.91861	8.71619e-07	1.20283e-05
ENSMUSG00000001285.12	protein_coding	Myg1	1385.51	-0.133106	0.14723	-0.904075	0.365956	0.596223
ENSMUSG00000001288.15	protein_coding	Rarg	571.938	0.239257	0.200284	1.19459	0.232247	0.447421
ENSMUSG00000001289.12	protein_coding	Pfdn5	4740.13	0.0319135	0.128578	0.248203	0.803977	0.907117
ENSMUSG00000001300.16	protein_coding	Efnb2	427.663	0.0733689	0.21913	0.334818	0.737762	0.87238
ENSMUSG00000001305.5	protein_coding	Rrp15	1073.76	0.539493	0.167982	3.21161	0.00131992	0.00780717
ENSMUSG00000001313.12	protein_coding	Rnd2	185.788	-0.073017	0.279265	-0.261461	0.793737	0.901112
ENSMUSG00000001323.17	protein_coding	Srr	4137	0.061725	0.122341	0.504535	0.613886	0.795377
ENSMUSG00000001333.9	protein_coding	Sync	9.82464	2.30647	1.14349	2.01705	0.0436901	0.132479
ENSMUSG00000001334.9	protein_coding	Fndc5	31.0218	-0.24894	0.599124	-0.415507	0.677771	0.836174
ENSMUSG00000001348.15	protein_coding	Acp5	7672.03	0.200487	0.118238	1.69562	0.0899578	0.230045
ENSMUSG00000001349.5	protein_coding	Cnn1	4.00604	1.99329	1.74887	1.13976	0.254387	NA
ENSMUSG00000001366.14	protein_coding	Fbxo9	3351.1	-0.418664	0.143958	-2.90823	0.00363484	0.0180444
ENSMUSG00000001376.17	protein_coding	Vps50	2104.07	0.116104	0.157802	0.73576	0.461877	0.682304
ENSMUSG00000001380.6	protein_coding	Hars	3589.35	0.216872	0.126477	1.71472	0.0863967	0.223508
ENSMUSG00000001383.8	protein_coding	Zmat2	2935.35	0.0617477	0.134383	0.459492	0.645881	0.81717
ENSMUSG00000001403.13	protein_coding	Ube2c	2693.19	0.631388	0.184211	3.42752	0.000609116	0.00410111
ENSMUSG00000001415.10	protein_coding	Smg5	3383.38	0.318122	0.128963	2.46677	0.0136338	0.0531443
ENSMUSG00000001416.13	protein_coding	Cct3	9806.22	0.275601	0.118898	2.31795	0.0204518	0.0731914
ENSMUSG00000001418.13	protein_coding	Glmp	4332.39	0.231373	0.122272	1.89229	0.0584529	0.166406
ENSMUSG00000001419.17	protein_coding	Mef2d	3208.49	0.812207	0.125954	6.44844	1.13009e-10	3.02336e-09
ENSMUSG00000001420.13	protein_coding	Tmem79	67.7134	-0.25162	0.427661	-0.588363	0.556289	0.756789
ENSMUSG00000001424.14	protein_coding	Snd1	11790.6	1.21416	0.21326	5.69335	1.24574e-08	2.47882e-07
ENSMUSG00000001435.15	protein_coding	Col18a1	126549	-0.800236	0.147004	-5.44362	5.22083e-08	9.32457e-07
ENSMUSG00000001436.15	protein_coding	Slc19a1	386.75	0.944853	0.248466	3.80275	0.000143099	0.00116706
ENSMUSG00000001440.5	protein_coding	Kpnb1	18872	0.379995	0.124953	3.04111	0.0023571	0.0126578
ENSMUSG00000001441.13	protein_coding	Npepps	2983.76	-0.010589	0.130873	-0.0809107	0.935513	0.971261
ENSMUSG00000001444.2	protein_coding	Tbx21	15.8473	1.04214	0.907807	1.14797	0.25098	0.470652
ENSMUSG00000001445.10	protein_coding	Mrpl10	4016.84	0.0242131	0.124736	0.194115	0.846086	0.928775
ENSMUSG00000001467.5	protein_coding	Cyp51	9886.77	-0.68863	0.172012	-4.00338	6.24445e-05	0.000563941
ENSMUSG00000001472.17	protein_coding	Tcf25	11925.9	-0.000542377	0.120786	-0.00449037	0.996417	0.998278
ENSMUSG00000001473.6	protein_coding	Tubb6	2658.81	0.93218	0.155006	6.01383	1.81195e-09	4.08903e-08
ENSMUSG00000001482.15	protein_coding	Def8	3329.98	-0.341567	0.148281	-2.3035	0.0212506	0.0753333
ENSMUSG00000001493.9	protein_coding	Meox1	46.1236	0.682495	0.504465	1.35291	0.176085	0.370195
ENSMUSG00000001494.6	protein_coding	Sost	0.898136	-3.52352	3.90245	-0.9029	0.366579	NA
ENSMUSG00000001496.15	protein_coding	Nkx2-1	0.641459	2.56309	4.85611	0.527808	0.597632	NA
ENSMUSG00000001497.18	protein_coding	Pax9	0.521027	-0.482117	4.94973	-0.0974029	0.922406	NA
ENSMUSG00000001504.10	protein_coding	Irx2	0.917581	-0.499792	3.96812	-0.125952	0.89977	NA
ENSMUSG00000001506.10	protein_coding	Col1a1	2607.14	1.26814	0.165453	7.66465	1.79322e-14	7.66094e-13
ENSMUSG00000001507.16	protein_coding	Itga3	1384.36	1.46772	0.155623	9.4313	4.05032e-21	3.53151e-19
ENSMUSG00000001508.15	protein_coding	Sgca	0.972287	1.29013	3.91415	0.329607	0.741697	NA
ENSMUSG00000001517.14	protein_coding	Foxm1	1612.1	0.216688	0.149602	1.44842	0.147498	0.326968
ENSMUSG00000001518.12	protein_coding	Itfg2	763.113	0.0664996	0.169121	0.393208	0.694166	0.845662
ENSMUSG00000001520.12	protein_coding	Nrip2	96.4261	1.87627	0.398202	4.71185	2.45476e-06	3.07358e-05
ENSMUSG00000001521.12	protein_coding	Tulp3	288.564	0.534975	0.242903	2.20242	0.0276356	0.0924012
ENSMUSG00000001524.14	protein_coding	Gtf2h4	1017.43	0.0410785	0.153853	0.266998	0.789471	0.89963
ENSMUSG00000001525.10	protein_coding	Tubb5	15685.2	0.57142	0.121047	4.72064	2.35109e-06	2.95729e-05
ENSMUSG00000001542.7	protein_coding	Ell2	5041.22	0.171781	0.124334	1.38161	0.167093	0.357561
ENSMUSG00000001552.14	protein_coding	Jup	4900.62	-0.167457	0.148382	-1.12856	0.259085	0.480683
ENSMUSG00000001555.10	protein_coding	Fkbp10	439.83	0.0319437	0.208862	0.152942	0.878444	0.945585
ENSMUSG00000001558.5	protein_coding	Klhl10	7.37093	0.213844	1.25125	0.170905	0.864299	0.938096
ENSMUSG00000001569.10	protein_coding	Nom1	1951.36	-0.186291	0.15674	-1.18853	0.234623	0.450099
ENSMUSG00000001576.14	protein_coding	Ergic1	5629.69	-0.0601867	0.126723	-0.474945	0.634826	0.809883
ENSMUSG00000001583.13	protein_coding	Tnk1	12.9219	-0.193046	1.13866	-0.169538	0.865374	0.938838
ENSMUSG00000001588.12	protein_coding	Acap1	241.784	-0.251925	0.245191	-1.02746	0.304203	0.531828
ENSMUSG00000001604.14	protein_coding	Tcea3	5668.04	-0.269408	0.155173	-1.73617	0.082533	0.215864
ENSMUSG00000001622.15	protein_coding	Csn3	4.36	0.547705	1.6866	0.324739	0.745379	NA
ENSMUSG00000001627.12	protein_coding	Ifrd1	4100.27	1.62459	0.173673	9.3543	8.41528e-21	7.01834e-19
ENSMUSG00000001630.13	protein_coding	Stk38l	1226.45	-0.888886	0.158601	-5.60456	2.08786e-08	4.01699e-07
ENSMUSG00000001632.16	protein_coding	Brpf1	1734.59	0.0849413	0.139838	0.607426	0.543568	0.746142
ENSMUSG00000001642.18	protein_coding	Akr1b3	1345.43	0.840351	0.151237	5.55652	2.75207e-08	5.17043e-07
ENSMUSG00000001657.7	protein_coding	Hoxc8	3.72182	-1.63195	1.97524	-0.826203	0.408689	NA
ENSMUSG00000001661.5	protein_coding	Hoxc6	0.610893	1.22256	4.66383	0.262137	0.793216	NA
ENSMUSG00000001663.10	protein_coding	Gstt1	10382.6	-0.169973	0.184962	-0.918964	0.358114	0.587325
ENSMUSG00000001665.11	protein_coding	Gstt3	1003.83	0.684906	0.230753	2.96813	0.00299618	0.0153588
ENSMUSG00000001666.8	protein_coding	Ddt	13927.3	0.154235	0.115579	1.33445	0.182055	0.378708
ENSMUSG00000001670.13	protein_coding	Tat	42149.8	0.910429	0.483474	1.8831	0.0596869	0.169066
ENSMUSG00000001672.14	protein_coding	Marveld3	190.508	1.43897	0.316244	4.55018	5.36006e-06	6.22377e-05
ENSMUSG00000001674.11	protein_coding	Ddx18	2029.36	0.310224	0.138095	2.24646	0.0246748	0.0847168
ENSMUSG00000001687.15	protein_coding	Ubl3	4756.63	-0.115173	0.13087	-0.880053	0.378831	0.609091
ENSMUSG00000001700.9	protein_coding	Gramd3	2301.42	-0.118093	0.139583	-0.846038	0.397531	0.624985
ENSMUSG00000001707.8	protein_coding	Eef1e1	945.108	0.648303	0.166917	3.88399	0.000102757	0.000872158
ENSMUSG00000001729.14	protein_coding	Akt1	4912.92	0.235027	0.137881	1.70456	0.0882758	0.227015
ENSMUSG00000001739.14	protein_coding	Cldn15	16.1951	0.518286	0.907335	0.571217	0.567852	0.765219
ENSMUSG00000001741.12	protein_coding	Il16	517.535	-0.343657	0.216877	-1.58457	0.113064	0.272647
ENSMUSG00000001750.15	protein_coding	Tcirg1	4440.64	0.22452	0.149232	1.5045	0.132452	0.303511
ENSMUSG00000001751.9	protein_coding	Naglu	2218.97	-0.159754	0.132611	-1.20468	0.228326	0.442131
ENSMUSG00000001755.12	protein_coding	Coasy	6217.32	-0.417954	0.129887	-3.21782	0.00129167	0.00767084
ENSMUSG00000001761.7	protein_coding	Smo	1903.48	-0.354957	0.167848	-2.11475	0.0344515	0.110288
ENSMUSG00000001763.14	protein_coding	Tspan33	1232.43	-0.411185	0.239335	-1.71803	0.0857915	0.222369
ENSMUSG00000001767.5	protein_coding	Crnkl1	1367.21	0.397713	0.151494	2.62527	0.00865805	0.0368557
ENSMUSG00000001768.16	protein_coding	Rin2	2164.57	-0.0501567	0.184439	-0.271942	0.785667	0.897862
ENSMUSG00000001774.8	protein_coding	Chordc1	4458.83	0.450369	0.125119	3.59952	0.000318807	0.00236296
ENSMUSG00000001783.3	protein_coding	Rtcb	7101.87	0.189927	0.117605	1.61495	0.106322	0.260801
ENSMUSG00000001785.13	protein_coding	Pwp1	1992.67	0.384724	0.132473	2.90418	0.00368219	0.018237
ENSMUSG00000001786.14	protein_coding	Fbxo7	1232.88	0.186355	0.157388	1.18405	0.236395	0.452367
ENSMUSG00000001794.13	protein_coding	Capns1	5270.36	0.320806	0.135952	2.3597	0.0182896	0.0671962
ENSMUSG00000001802.16	protein_coding	Lrp3	1774.05	-0.41216	0.157806	-2.61182	0.00900622	0.0380104
ENSMUSG00000001827.12	protein_coding	Folr1	7.44127	0.424133	1.32733	0.319539	0.749318	0.878571
ENSMUSG00000001829.17	protein_coding	Clpb	2717.44	-0.150755	0.145474	-1.0363	0.300062	0.52811
ENSMUSG00000001833.17	protein_coding	2022-09-07	9476.69	-0.0592528	0.115322	-0.513802	0.60739	0.79102
ENSMUSG00000001844.10	protein_coding	Zdhhc4	1289.01	-0.0241457	0.145223	-0.166267	0.867947	0.940088
ENSMUSG00000001847.14	protein_coding	Rac1	14093.5	-0.0398588	0.1182	-0.337214	0.735956	0.871194
ENSMUSG00000001855.15	protein_coding	Nup214	1783.66	0.147773	0.176327	0.838063	0.401995	0.628347
ENSMUSG00000001864.13	protein_coding	Aif1l	70.8484	0.824294	0.550782	1.49659	0.134501	0.306608
ENSMUSG00000001865.2	protein_coding	Cpa3	16.2775	-0.807929	0.838429	-0.963623	0.335235	0.564393
ENSMUSG00000001870.15	protein_coding	Ltbp1	184.978	0.856792	0.346601	2.47198	0.0134365	0.0525891
ENSMUSG00000001891.16	protein_coding	Ugp2	31290.6	-0.468114	0.13331	-3.51146	0.00044565	0.00314397
ENSMUSG00000001909.16	protein_coding	Trmt1	2317.83	0.081675	0.149659	0.545739	0.585245	0.777059
ENSMUSG00000001910.4	protein_coding	Nacc1	3909.04	-0.0201196	0.148422	-0.135557	0.892171	0.951709
ENSMUSG00000001911.16	protein_coding	Nfix	5074.28	-0.683017	0.20894	-3.26897	0.00107941	0.00660878
ENSMUSG00000001918.17	protein_coding	Slc1a5	542.097	0.578696	0.335674	1.72398	0.0847117	0.22026
ENSMUSG00000001924.15	protein_coding	Uba1	16394.1	-0.0857794	0.117906	-0.727523	0.466906	0.686876
ENSMUSG00000001930.17	protein_coding	Vwf	776.795	0.854801	0.646637	1.32192	0.186196	0.384581
ENSMUSG00000001942.8	protein_coding	Siae	5068.43	-0.100451	0.166391	-0.603704	0.54604	0.748147
ENSMUSG00000001943.8	protein_coding	Vsig2	40.1764	0.580276	0.547699	1.05948	0.289381	0.516124
ENSMUSG00000001946.14	protein_coding	Esam	976.172	0.0164056	0.158443	0.103542	0.917533	0.962444
ENSMUSG00000001948.10	protein_coding	Spa17	109.261	0.196885	0.34829	0.56529	0.571876	0.768457
ENSMUSG00000001962.8	protein_coding	Fam50a	1899.69	0.261265	0.138545	1.88579	0.0593239	0.168311
ENSMUSG00000001964.14	protein_coding	Emd	1399.35	0.0943871	0.148417	0.635957	0.524804	0.731492
ENSMUSG00000001983.7	protein_coding	Taco1	1716.96	-0.360769	0.155368	-2.32203	0.0202313	0.0725648
ENSMUSG00000001985.9	protein_coding	Grik3	4.66616	0.332819	1.52655	0.21802	0.827414	NA
ENSMUSG00000001986.16	protein_coding	Gria3	746.611	1.31343	0.212179	6.19021	6.00854e-10	1.44612e-08
ENSMUSG00000001995.9	protein_coding	Sipa1l2	474.275	0.74129	0.231639	3.2002	0.00137334	0.00805364
ENSMUSG00000001998.15	protein_coding	Ap4e1	844.88	-0.14604	0.175892	-0.830284	0.406378	0.632518
ENSMUSG00000001999.15	protein_coding	Blvra	1254.38	-0.188676	0.208374	-0.905468	0.365218	0.595361
ENSMUSG00000002006.12	protein_coding	Pdzd4	48.2132	0.797405	0.525715	1.5168	0.129317	0.298505
ENSMUSG00000002007.5	protein_coding	Srpk3	18.0335	-0.325185	0.81631	-0.39836	0.690365	0.843588
ENSMUSG00000002010.17	protein_coding	Idh3g	4047.66	-0.0402384	0.125758	-0.319966	0.748994	0.878513
ENSMUSG00000002012.13	protein_coding	Pnck	41.1251	-0.225396	0.548679	-0.410797	0.681222	0.838665
ENSMUSG00000002014.12	protein_coding	Ssr4	5729.98	-0.0417213	0.118882	-0.350946	0.725629	0.865698
ENSMUSG00000002015.5	protein_coding	Bcap31	7198.25	-0.156818	0.118103	-1.32781	0.184239	0.382008
ENSMUSG00000002017.9	protein_coding	Fam98a	3162.2	0.237074	0.130251	1.82013	0.0687391	0.188445
ENSMUSG00000002020.15	protein_coding	Ltbp2	45.6265	-0.112636	0.63482	-0.17743	0.859171	0.93576
ENSMUSG00000002028.13	protein_coding	Kmt2a	2599.15	-0.0953103	0.140838	-0.676738	0.498572	0.712426
ENSMUSG00000002031.12	protein_coding	Ift46	1592.38	-0.499175	0.149404	-3.34111	0.000834449	0.00533673
ENSMUSG00000002032.17	protein_coding	Tmem25	2750.06	-1.01472	0.181172	-5.60086	2.13295e-08	4.08325e-07
ENSMUSG00000002033.14	protein_coding	Cd3g	54.7323	0.0775198	0.506262	0.153122	0.878302	0.945538
ENSMUSG00000002043.17	protein_coding	Trappc6a	551.514	-0.812141	0.205794	-3.94638	7.93411e-05	0.000698129
ENSMUSG00000002052.6	protein_coding	Supt6	5433.21	0.26858	0.12384	2.16877	0.0301005	0.0990464
ENSMUSG00000002055.9	protein_coding	Spag5	1266.99	0.470395	0.172317	2.72982	0.0063369	0.0285005
ENSMUSG00000002057.4	protein_coding	Foxn1	1.72058	-0.00927982	2.31983	-0.00400022	0.996808	NA
ENSMUSG00000002058.13	protein_coding	Unc119	4337.9	0.0442923	0.150408	0.294481	0.768391	0.889033
ENSMUSG00000002059.18	protein_coding	Rab34	1072.34	0.377249	0.156971	2.4033	0.0162479	0.0611233
ENSMUSG00000002064.10	protein_coding	Sdf2	2058.48	-0.323963	0.132355	-2.44769	0.0143777	0.0554468
ENSMUSG00000002068.16	protein_coding	Ccne1	1562.92	0.628886	0.201184	3.12592	0.0017725	0.00995613
ENSMUSG00000002076.11	protein_coding	Hsf2bp	44.75	1.84583	0.570735	3.23413	0.00122013	0.00731848
ENSMUSG00000002083.13	protein_coding	Bbc3	535.974	0.9063	0.253223	3.57906	0.000344827	0.00252846
ENSMUSG00000002100.15	protein_coding	Mybpc3	45.2007	0.660446	0.51206	1.28978	0.197126	0.399838
ENSMUSG00000002102.15	protein_coding	Psmc3	7556.9	0.0140905	0.129629	0.108699	0.913441	0.961079
ENSMUSG00000002103.15	protein_coding	Acp2	6062.81	-0.346381	0.151175	-2.29125	0.0219489	0.0772947
ENSMUSG00000002104.11	protein_coding	Rapsn	3.05349	-0.151211	1.89145	-0.0799446	0.936281	NA
ENSMUSG00000002105.15	protein_coding	Slc39a13	842.91	-0.153282	0.190895	-0.802969	0.421993	0.646178
ENSMUSG00000002107.18	protein_coding	Celf2	1110.4	0.136243	0.164969	0.825869	0.408878	0.63512
ENSMUSG00000002108.10	protein_coding	Nr1h3	5579.76	-0.16099	0.138524	-1.16218	0.245161	0.46382
ENSMUSG00000002109.14	protein_coding	Ddb2	725.587	-0.236657	0.167482	-1.41303	0.157648	0.342896
ENSMUSG00000002111.8	protein_coding	Spi1	940.08	0.297225	0.230822	1.28768	0.197857	0.400728
ENSMUSG00000002129.11	protein_coding	Sf3a1	3189.23	0.146634	0.140235	1.04563	0.295733	0.523075
ENSMUSG00000002147.18	protein_coding	Stat6	3416.53	0.0752562	0.159818	0.470887	0.637721	0.812
ENSMUSG00000002190.13	protein_coding	Clgn	7.26878	4.58745	1.89806	2.41692	0.0156524	0.0593486
ENSMUSG00000002204.9	protein_coding	Napsa	174.574	1.05647	0.352491	2.99716	0.00272511	0.0142395
ENSMUSG00000002205.16	protein_coding	Vrk3	1825.99	-0.177486	0.142566	-1.24494	0.213154	0.421518
ENSMUSG00000002210.11	protein_coding	Smg9	846.826	0.0501512	0.160816	0.311854	0.755151	0.88181
ENSMUSG00000002221.11	protein_coding	Paxip1	1901.31	-0.0190308	0.140604	-0.135351	0.892334	0.951727
ENSMUSG00000002222.14	protein_coding	Rmnd5a	7993.86	-0.370948	0.140762	-2.63528	0.00840676	0.0360032
ENSMUSG00000002227.15	protein_coding	Mov10	5795.17	-0.670037	0.187665	-3.57038	0.000356458	0.00259787
ENSMUSG00000002228.7	protein_coding	Ppm1j	70.1757	2.36411	0.490458	4.8202	1.43412e-06	1.8985e-05
ENSMUSG00000002233.13	protein_coding	Rhoc	4388.75	1.3209	0.122678	10.7672	4.91711e-27	6.5958e-25
ENSMUSG00000002249.21	protein_coding	Tead3	979.307	-0.299588	0.1582	-1.89373	0.0582611	0.165934
ENSMUSG00000002250.16	protein_coding	Ppard	749.268	0.057567	0.192738	0.29868	0.765184	0.887249
ENSMUSG00000002257.8	protein_coding	Def6	87.9285	0.667075	0.414139	1.61075	0.107234	0.262581
ENSMUSG00000002265.16	protein_coding	Peg3	30902.5	-0.367121	0.113359	-3.23858	0.00120128	0.00721444
ENSMUSG00000002266.17	protein_coding	Zim1	752.805	-0.0868683	0.228045	-0.380926	0.703258	0.851786
ENSMUSG00000002274.12	protein_coding	Metrn	294.229	-0.917248	0.224837	-4.07962	4.51087e-05	0.000424779
ENSMUSG00000002279.18	protein_coding	Lmf1	1773.76	-0.346911	0.146027	-2.37567	0.0175171	0.0649426
ENSMUSG00000002280.10	protein_coding	Narfl	1430.95	-0.238404	0.153653	-1.55158	0.120764	0.285154
ENSMUSG00000002289.15	protein_coding	Angptl4	4018.79	1.27654	0.173032	7.37749	1.61299e-13	6.10263e-12
ENSMUSG00000002297.16	protein_coding	Dbf4	1656.6	0.768523	0.154848	4.96308	6.93829e-07	9.80046e-06
ENSMUSG00000002307.15	protein_coding	Daxx	1405.65	0.202624	0.156401	1.29554	0.195133	0.396886
ENSMUSG00000002308.15	protein_coding	Cd320	445.002	-0.330809	0.192527	-1.71825	0.085751	0.22234
ENSMUSG00000002319.16	protein_coding	Ipo4	2226.23	0.412498	0.146338	2.81881	0.00482026	0.0227309
ENSMUSG00000002320.15	protein_coding	Tm9sf1	5107.46	-0.162418	0.12423	-1.3074	0.191076	0.391249
ENSMUSG00000002324.8	protein_coding	Rec8	18.7172	0.0626881	0.792243	0.0791274	0.936931	0.971746
ENSMUSG00000002325.15	protein_coding	Irf9	1836.84	0.22536	0.144983	1.5544	0.12009	0.28411
ENSMUSG00000002326.6	protein_coding	Gmpr2	1169.39	-0.346182	0.192747	-1.79605	0.0724872	0.195976
ENSMUSG00000002329.7	protein_coding	Mdp1	1420.88	0.0259448	0.141785	0.182987	0.854808	0.93318
ENSMUSG00000002332.16	protein_coding	Dhrs1	10872.9	-0.460683	0.118618	-3.88375	0.000102857	0.000872622
ENSMUSG00000002341.8	protein_coding	Ncan	3.45046	1.0754	2.01239	0.53439	0.593072	NA
ENSMUSG00000002342.17	protein_coding	Tmem161a	1549.82	0.0898904	0.16195	0.555052	0.578859	0.772322
ENSMUSG00000002343.11	protein_coding	Armc6	447.314	-0.289877	0.199794	-1.45088	0.146813	0.325982
ENSMUSG00000002345.18	protein_coding	Borcs8	887.422	-0.0520857	0.159959	-0.325618	0.744713	0.875833
ENSMUSG00000002346.16	protein_coding	Slc25a42	6271.04	-0.769183	0.171814	-4.47684	7.57556e-06	8.51674e-05
ENSMUSG00000002365.10	protein_coding	Snx9	5132.34	-0.266498	0.142573	-1.86921	0.0615938	0.173189
ENSMUSG00000002372.9	protein_coding	Ranbp3	2605.52	0.0640492	0.134019	0.477912	0.632713	0.808093
ENSMUSG00000002379.7	protein_coding	Ndufa11	3215.4	-0.192683	0.125887	-1.5306	0.125869	0.293261
ENSMUSG00000002384.2	protein_coding	Bmp8b	152.63	3.18823	0.352184	9.05274	1.3942e-19	1.03657e-17
ENSMUSG00000002393.14	protein_coding	Nr2f6	6856.58	-0.043552	0.124835	-0.348877	0.727182	0.866546
ENSMUSG00000002395.14	protein_coding	Use1	2241.73	-0.0467937	0.132869	-0.352178	0.724705	0.8651
ENSMUSG00000002396.8	protein_coding	Ocel1	302.685	-0.11722	0.234903	-0.499014	0.617769	0.797822
ENSMUSG00000002409.18	protein_coding	Dyrk1b	742.442	-0.815108	0.174388	-4.6741	2.95246e-06	3.63505e-05
ENSMUSG00000002413.15	protein_coding	Braf	1886.04	-0.0114651	0.151207	-0.0758243	0.939559	0.972864
ENSMUSG00000002416.13	protein_coding	Ndufb2	2837.8	-0.438696	0.127671	-3.43613	0.000590079	0.0039982
ENSMUSG00000002428.12	protein_coding	Hltf	1637.09	0.0479565	0.138811	0.345481	0.729733	0.867552
ENSMUSG00000002455.14	protein_coding	Prpf6	3526.59	-0.260474	0.132687	-1.96307	0.0496384	0.146145
ENSMUSG00000002458.13	protein_coding	Rgs19	480.235	0.661706	0.241057	2.74502	0.00605067	0.0274448
ENSMUSG00000002459.17	protein_coding	Rgs20	9.66395	-0.729659	1.07327	-0.679844	0.496603	0.710796
ENSMUSG00000002475.15	protein_coding	Abhd3	2691.3	-0.4123	0.126502	-3.25925	0.00111708	0.00677881
ENSMUSG00000002477.4	protein_coding	Snrpd1	2457.2	0.353378	0.142822	2.47425	0.0133516	0.0523744
ENSMUSG00000002486.15	protein_coding	Tchp	346.639	-0.274823	0.221231	-1.24225	0.214146	0.423043
ENSMUSG00000002489.16	protein_coding	Tiam1	416.87	0.0417383	0.215611	0.193581	0.846504	0.92891
ENSMUSG00000002496.10	protein_coding	Tsc2	3713.19	-0.257382	0.14599	-1.76301	0.0778983	0.20659
ENSMUSG00000002500.15	protein_coding	Rpl3l	4.94462	-0.716961	1.43835	-0.498462	0.618159	NA
ENSMUSG00000002504.14	protein_coding	Slc9a3r2	889.119	-0.259287	0.166887	-1.55367	0.120264	0.284296
ENSMUSG00000002524.17	protein_coding	Puf60	5126.24	0.1373	0.120052	1.14367	0.252759	0.472903
ENSMUSG00000002546.16	protein_coding	Golga2	3917.5	-0.0216964	0.122481	-0.177141	0.859398	0.935848
ENSMUSG00000002550.16	protein_coding	Uck1	3282.48	-0.359412	0.123646	-2.90678	0.00365175	0.0181143
ENSMUSG00000002565.16	protein_coding	Scin	7.34716	-0.630459	1.23814	-0.5092	0.610612	0.793225
ENSMUSG00000002578.17	protein_coding	Ikzf4	33.2975	-0.470584	0.647719	-0.726525	0.467517	0.68746
ENSMUSG00000002580.7	protein_coding	Mien1	2083.75	0.143158	0.13412	1.06739	0.285797	0.511773
ENSMUSG00000002588.13	protein_coding	Pon1	65723.4	-1.9163	0.231914	-8.26297	1.42094e-16	7.74331e-15
ENSMUSG00000002602.16	protein_coding	Axl	4606.21	0.394697	0.189434	2.08356	0.0371998	0.117132
ENSMUSG00000002603.15	protein_coding	Tgfb1	1822.01	-0.0441433	0.138239	-0.319327	0.749479	0.878598
ENSMUSG00000002608.8	protein_coding	Ccdc97	1783.94	-0.0957024	0.135818	-0.704636	0.481037	0.698394
ENSMUSG00000002617.14	protein_coding	Zfp40	343.34	0.00553028	0.210494	0.0262729	0.97904	0.990506
ENSMUSG00000002625.9	protein_coding	Akap8l	2062.93	-0.738783	0.148239	-4.98371	6.23756e-07	8.90245e-06
ENSMUSG00000002633.4	protein_coding	Shh	10.996	-0.745588	0.997787	-0.747241	0.454918	0.676294
ENSMUSG00000002635.11	protein_coding	Pdcd2l	458.934	-0.23045	0.191655	-1.20242	0.2292	0.443285
ENSMUSG00000002658.9	protein_coding	Gtf2f1	2082.92	0.164171	0.138373	1.18644	0.235449	0.451097
ENSMUSG00000002660.8	protein_coding	Clpp	1918.99	0.122352	0.148317	0.824936	0.409408	0.635635
ENSMUSG00000002661.14	protein_coding	Alkbh7	584.275	-0.032068	0.17586	-0.18235	0.855308	0.933409
ENSMUSG00000002664.2	protein_coding	Pspn	0.520113	-0.455528	4.95292	-0.0919716	0.926721	NA
ENSMUSG00000002668.8	protein_coding	Dennd1c	284.223	0.246802	0.238454	1.03501	0.300664	0.528631
ENSMUSG00000002679.14	protein_coding	Med6	1127.14	0.354987	0.1501	2.36501	0.0180295	0.0665081
ENSMUSG00000002688.8	protein_coding	Prkd1	13.141	-1.37347	0.930636	-1.47584	0.139987	0.315015
ENSMUSG00000002699.13	protein_coding	Lcp2	1389.38	0.253437	0.154469	1.6407	0.100859	0.250832
ENSMUSG00000002718.14	protein_coding	Cse1l	4642.29	0.0742016	0.120725	0.614631	0.538798	0.74274
ENSMUSG00000002728.14	protein_coding	Naa20	1851.75	0.207071	0.140215	1.47681	0.139727	0.314545
ENSMUSG00000002731.6	protein_coding	Prkra	891.356	-0.0720334	0.176817	-0.407391	0.683721	0.840229
ENSMUSG00000002732.14	protein_coding	Fkbp7	240.035	-0.410818	0.257023	-1.59837	0.109961	0.26754
ENSMUSG00000002733.8	protein_coding	Plekha3	1322.71	0.228877	0.147776	1.54881	0.121427	0.28618
ENSMUSG00000002741.9	protein_coding	Ykt6	5549.21	0.0873526	0.125879	0.693942	0.487719	0.704687
ENSMUSG00000002748.7	protein_coding	Baz1b	8768.77	-0.0910517	0.122682	-0.742176	0.457981	0.679111
ENSMUSG00000002763.16	protein_coding	Pex6	4257.52	-0.774066	0.155465	-4.97904	6.39014e-07	9.08641e-06
ENSMUSG00000002767.13	protein_coding	Mrpl2	2965.4	0.20752	0.134099	1.54752	0.121739	0.286623
ENSMUSG00000002768.8	protein_coding	Mea1	2373.31	-0.073311	0.135889	-0.539492	0.589548	0.780233
ENSMUSG00000002769.9	protein_coding	Gnmt	25101.6	-0.564184	0.157713	-3.57728	0.000347193	0.00254387
ENSMUSG00000002771.12	protein_coding	Grin2d	20.156	-0.818222	0.759593	-1.07719	0.281397	0.507213
ENSMUSG00000002778.14	protein_coding	Kdelr1	10866.4	-0.253949	0.114865	-2.21086	0.0270458	0.0908249
ENSMUSG00000002781.19	protein_coding	Tmem143	1662.64	-0.456239	0.142422	-3.20344	0.00135798	0.00798553
ENSMUSG00000002791.16	transcribed_unprocessed_pseudogene	Pdxk-ps	4.06823	0.160049	1.67523	0.0955385	0.923887	NA
ENSMUSG00000002797.9	protein_coding	Ggct	1824.3	-0.29532	0.169776	-1.73947	0.0819513	0.214723
ENSMUSG00000002799.6	protein_coding	Jag2	33.0399	1.34467	0.594979	2.26003	0.0238195	0.0825337
ENSMUSG00000002803.14	protein_coding	Btbd6	786.777	-0.414607	0.179507	-2.3097	0.0209047	0.0744235
ENSMUSG00000002804.4	protein_coding	Nudt14	1323.09	-0.950664	0.149695	-6.35066	2.14389e-10	5.48321e-09
ENSMUSG00000002808.7	protein_coding	Epdr1	561.547	-0.0795106	0.206007	-0.38596	0.699526	0.849153
ENSMUSG00000002812.4	protein_coding	Flii	3981.19	-0.0792437	0.13268	-0.597252	0.550339	0.751744
ENSMUSG00000002814.15	protein_coding	Top3a	783.153	-0.030352	0.168369	-0.180271	0.85694	0.934463
ENSMUSG00000002820.6	protein_coding	Atg4d	1723.1	0.1761	0.151094	1.1655	0.243818	0.462145
ENSMUSG00000002825.8	protein_coding	Qtrt1	346.065	0.109953	0.247109	0.444958	0.65635	0.82387
ENSMUSG00000002831.13	protein_coding	Plin4	274.053	0.269933	0.304373	0.886852	0.375159	0.60563
ENSMUSG00000002833.11	protein_coding	Hdgfl2	2979.65	-0.0365595	0.128844	-0.28375	0.776602	0.893407
ENSMUSG00000002835.9	protein_coding	Chaf1a	1413.14	0.287177	0.180114	1.59441	0.110844	0.269004
ENSMUSG00000002844.9	protein_coding	Adprh	1185.55	-0.279115	0.151673	-1.84024	0.0657335	0.182079
ENSMUSG00000002845.14	protein_coding	Tmem39a	1575	0.117824	0.151357	0.778451	0.436303	0.659717
ENSMUSG00000002846.9	protein_coding	Timmdc1	1700.2	-0.53246	0.148961	-3.5745	0.000350897	0.00256556
ENSMUSG00000002847.7	protein_coding	Pla1a	11666	-0.0178415	0.120465	-0.148105	0.88226	0.947188
ENSMUSG00000002870.8	protein_coding	Mcm2	3285.02	0.682013	0.155924	4.37402	1.2198e-05	0.000131376
ENSMUSG00000002871.14	protein_coding	Tpra1	1704.89	0.0429252	0.140641	0.30521	0.760206	0.884649
ENSMUSG00000002881.14	protein_coding	Nab1	9453.84	0.0203201	0.138297	0.146931	0.883187	0.947446
ENSMUSG00000002885.14	protein_coding	Adgre5	3140.31	-0.161908	0.168067	-0.963352	0.335371	0.564487
ENSMUSG00000002897.5	protein_coding	Il17ra	2737.38	0.0385713	0.159968	0.241119	0.809463	0.910628
ENSMUSG00000002900.16	protein_coding	Lamb1	1689.42	-0.1294	0.155992	-0.829531	0.406804	0.632974
ENSMUSG00000002908.17	protein_coding	Kcnn1	103.802	-0.0269621	0.356407	-0.0756497	0.939698	0.972864
ENSMUSG00000002910.11	protein_coding	Arrdc2	354.266	-0.660975	0.22766	-2.90334	0.003692	0.018262
ENSMUSG00000002944.15	protein_coding	Cd36	5419.25	1.2369	0.225086	5.49521	3.90251e-08	7.10902e-07
ENSMUSG00000002948.19	protein_coding	Map2k7	3777.89	-0.0560091	0.133613	-0.419188	0.675079	0.834958
ENSMUSG00000002949.15	protein_coding	Timm44	4973.93	-0.180662	0.129541	-1.39463	0.163128	0.351389
ENSMUSG00000002957.11	protein_coding	Ap2a2	9991.37	0.112021	0.128087	0.874571	0.381807	0.612309
ENSMUSG00000002963.17	protein_coding	Pnkp	1523.04	-0.0479614	0.138522	-0.346236	0.729165	0.86741
ENSMUSG00000002968.9	protein_coding	Med25	2978.67	-0.256908	0.17266	-1.48794	0.136767	0.310046
ENSMUSG00000002980.14	protein_coding	Bcam	462.207	0.701618	0.192786	3.63936	0.000273315	0.0020788
ENSMUSG00000002981.10	protein_coding	Clptm1	9931.79	0.0580124	0.144148	0.402451	0.687352	0.842043
ENSMUSG00000002983.17	protein_coding	Relb	591.047	1.4423	0.182835	7.88852	3.05795e-15	1.43417e-13
ENSMUSG00000002984.17	protein_coding	Tomm40	3741.29	0.304931	0.138425	2.20285	0.027605	0.0923152
ENSMUSG00000002985.16	protein_coding	Apoe	989706	-0.892739	0.12612	-7.07851	1.45709e-12	4.96446e-11
ENSMUSG00000002992.17	protein_coding	Apoc2	32643	0.668665	0.15268	4.37951	1.18945e-05	0.000128396
ENSMUSG00000002996.17	protein_coding	Hbp1	6385.22	-0.430851	0.153328	-2.80999	0.00495431	0.0232526
ENSMUSG00000002997.15	protein_coding	Prkar2b	405.481	1.19294	0.943869	1.26388	0.206273	0.41259
ENSMUSG00000003031.14	protein_coding	Cdkn1b	2818.54	0.100478	0.156047	0.643896	0.519643	0.728333
ENSMUSG00000003032.8	protein_coding	Klf4	530.271	0.636912	0.262839	2.4232	0.0153843	0.0586101
ENSMUSG00000003033.15	protein_coding	Ap1m1	3015.42	-0.213043	0.132831	-1.60387	0.108743	0.265383
ENSMUSG00000003037.16	protein_coding	Rab8a	5609.44	-0.255614	0.157302	-1.62499	0.104165	0.256879
ENSMUSG00000003038.15	protein_coding	Hmgn2	12238.2	-0.129938	0.119476	-1.08757	0.276785	0.501634
ENSMUSG00000003039.9	protein_coding	Fam32a	2764.91	0.235637	0.129526	1.81923	0.0688765	0.188741
ENSMUSG00000003051.13	protein_coding	Elf3	1109.65	3.28533	0.227402	14.4472	2.60973e-47	1.04291e-44
ENSMUSG00000003053.17	protein_coding	Cyp2c29	3288.32	-0.520262	0.888928	-0.585269	0.558367	0.758272
ENSMUSG00000003062.13	protein_coding	Stard3nl	1218.92	0.142891	0.147036	0.971808	0.331146	0.560392
ENSMUSG00000003068.16	protein_coding	Stk11	5134.48	-0.172704	0.127238	-1.35733	0.174675	0.368038
ENSMUSG00000003070.6	protein_coding	Efna2	17.1244	-0.408822	0.808812	-0.50546	0.613236	0.795019
ENSMUSG00000003072.15	protein_coding	Atp5d	15017.1	-0.326873	0.134824	-2.42445	0.0153316	0.0584673
ENSMUSG00000003099.11	protein_coding	Ppp5c	4192.45	-0.226372	0.127544	-1.77486	0.0759215	0.202803
ENSMUSG00000003119.14	protein_coding	Cdk12	2853.84	-0.257106	0.137865	-1.86491	0.0621944	0.174545
ENSMUSG00000003123.15	protein_coding	Lipe	863.664	-0.0692164	0.164803	-0.419995	0.674489	0.834488
ENSMUSG00000003131.7	protein_coding	Pafah1b2	4552.25	0.127942	0.151782	0.842935	0.399265	0.625998
ENSMUSG00000003134.10	protein_coding	Tbc1d8	1721.55	0.662721	0.166347	3.98397	6.77733e-05	0.000608628
ENSMUSG00000003135.15	protein_coding	Cnot11	1841.64	0.0817844	0.139189	0.587577	0.556816	0.757346
ENSMUSG00000003153.10	protein_coding	Slc2a3	244.412	0.808194	0.476175	1.69726	0.0896468	0.229464
ENSMUSG00000003154.15	protein_coding	Foxj2	1006.25	0.1032	0.155316	0.664455	0.506399	0.718107
ENSMUSG00000003161.15	protein_coding	Sri	3095.39	0.122971	0.124994	0.983816	0.325206	0.554227
ENSMUSG00000003166.20	protein_coding	Dgcr2	5876.13	-0.368788	0.122761	-3.00411	0.00266356	0.0139826
ENSMUSG00000003184.15	protein_coding	Irf3	3255.02	-0.00323502	0.125406	-0.0257963	0.97942	0.990626
ENSMUSG00000003190.12	protein_coding	Bcl2l12	379.542	-0.24466	0.201878	-1.21192	0.225541	0.438066
ENSMUSG00000003198.10	protein_coding	Zfp959	643.404	0.474379	0.197257	2.40487	0.0161781	0.0609204
ENSMUSG00000003199.16	protein_coding	Mpnd	3020.74	-0.402271	0.135808	-2.96206	0.00305591	0.0155919
ENSMUSG00000003200.10	protein_coding	Sh3gl1	3110.58	0.0771307	0.13041	0.59145	0.554219	0.754991
ENSMUSG00000003206.7	protein_coding	Ebi3	193.299	-1.23385	0.287037	-4.29859	1.71888e-05	0.000178999
ENSMUSG00000003208.9	protein_coding	Yju2	474.231	0.0394273	0.198226	0.1989	0.842341	0.92701
ENSMUSG00000003226.7	protein_coding	Ranbp2	12190.8	-0.0284252	0.129269	-0.219891	0.825956	0.918954
ENSMUSG00000003227.4	protein_coding	Edar	0.42022	1.95483	4.89312	0.399506	0.68952	NA
ENSMUSG00000003228.8	protein_coding	Grk5	342.668	0.235981	0.22165	1.06465	0.287033	0.513116
ENSMUSG00000003233.12	protein_coding	Dvl3	2343.2	-0.0946585	0.15	-0.631057	0.528003	0.73449
ENSMUSG00000003234.16	protein_coding	Abcf3	3240.96	-0.0735392	0.141957	-0.51804	0.60443	0.788809
ENSMUSG00000003235.13	protein_coding	Eif2b5	3374.08	0.304471	0.124723	2.44117	0.0146396	0.0562196
ENSMUSG00000003269.17	protein_coding	Cyth2	1423.04	0.306477	0.159997	1.91552	0.0554259	0.159493
ENSMUSG00000003271.17	protein_coding	Sult2b1	34.0247	4.34189	0.8306	5.22742	1.71893e-07	2.73405e-06
ENSMUSG00000003273.14	protein_coding	Car11	5.67688	0.834701	1.72452	0.48402	0.628372	NA
ENSMUSG00000003279.17	protein_coding	Dlgap1	53.1108	-0.237246	0.475241	-0.499213	0.61763	0.797822
ENSMUSG00000003282.9	protein_coding	Plag1	131.412	-0.971557	0.342967	-2.8328	0.00461424	0.0219793
ENSMUSG00000003283.14	protein_coding	Hck	863.449	-0.0836659	0.195087	-0.428865	0.668021	0.830944
ENSMUSG00000003299.10	protein_coding	Mrpl4	2003.76	-0.211092	0.144033	-1.46558	0.142762	0.319726
ENSMUSG00000003308.15	protein_coding	Keap1	4483.08	0.15867	0.121628	1.30456	0.192043	0.392432
ENSMUSG00000003309.14	protein_coding	Ap1m2	15.3444	-0.336221	0.873371	-0.384969	0.700261	0.849659
ENSMUSG00000003316.14	protein_coding	Glg1	7863.43	0.23337	0.174653	1.33619	0.181486	0.378028
ENSMUSG00000003341.9	protein_coding	Atp8b3	0.96148	1.04591	3.38111	0.309339	0.757064	NA
ENSMUSG00000003344.14	protein_coding	Btbd2	1528.13	-0.656933	0.169358	-3.87897	0.000104901	0.000886436
ENSMUSG00000003345.16	protein_coding	Csnk1g2	6142.29	-0.0721045	0.116942	-0.616583	0.53751	0.741894
ENSMUSG00000003346.14	protein_coding	Abhd17a	3287.42	-0.0824468	0.125282	-0.658093	0.510479	0.720954
ENSMUSG00000003348.10	protein_coding	Mob3a	610.306	0.562154	0.195172	2.8803	0.00397299	0.0193574
ENSMUSG00000003352.14	protein_coding	Cacnb3	153.503	0.857284	0.303404	2.82555	0.00471996	0.0223551
ENSMUSG00000003354.6	protein_coding	Ccdc65	0.707447	0.414024	4.37752	0.0945795	0.924649	NA
ENSMUSG00000003355.7	protein_coding	Fkbp11	2491.72	1.19783	0.150342	7.96737	1.62088e-15	7.89132e-14
ENSMUSG00000003360.15	protein_coding	Ddx23	4357.74	0.073063	0.122121	0.598283	0.549651	0.751276
ENSMUSG00000003363.15	protein_coding	Pld3	3275.55	0.473211	0.150645	3.14123	0.00168242	0.00953108
ENSMUSG00000003378.9	protein_coding	Grik5	543.68	-1.8013	0.202574	-8.89207	5.99788e-19	4.30904e-17
ENSMUSG00000003379.7	protein_coding	Cd79a	186.954	-1.58648	0.380014	-4.17479	2.98257e-05	0.000295514
ENSMUSG00000003380.11	protein_coding	Rabac1	1464.81	0.245901	0.144987	1.69602	0.0898816	0.229912
ENSMUSG00000003382.18	protein_coding	Etv3	1824.42	0.223057	0.157117	1.41969	0.155699	0.340198
ENSMUSG00000003402.14	protein_coding	Prkcsh	11140	0.150778	0.11523	1.30849	0.190707	0.390744
ENSMUSG00000003410.8	protein_coding	Elavl3	53.12	-0.253843	0.482667	-0.525916	0.598946	0.786081
ENSMUSG00000003411.10	protein_coding	Rab3b	189.078	1.35835	0.301912	4.49915	6.82271e-06	7.72113e-05
ENSMUSG00000003418.11	protein_coding	St8sia6	8.58472	-0.143151	1.13316	-0.126329	0.899471	0.955035
ENSMUSG00000003420.8	protein_coding	Fcgrt	11586.8	-0.342923	0.122334	-2.80317	0.00506035	0.0236635
ENSMUSG00000003421.13	protein_coding	Nosip	1281.53	-0.0961312	0.150697	-0.637909	0.523533	0.730729
ENSMUSG00000003423.15	protein_coding	Pih1d1	2309.88	-0.324927	0.132434	-2.45351	0.0141471	0.0547669
ENSMUSG00000003429.11	protein_coding	Rps11	14302	0.468984	0.131606	3.56354	0.000365886	0.00265648
ENSMUSG00000003435.9	protein_coding	Supt5	5708.58	0.0580713	0.139562	0.416098	0.677338	0.836109
ENSMUSG00000003436.11	protein_coding	Dll3	4.70433	2.48851	1.78116	1.39713	0.162375	NA
ENSMUSG00000003437.14	protein_coding	Paf1	2277.88	-0.00253461	0.156126	-0.0162344	0.987047	0.994357
ENSMUSG00000003438.17	protein_coding	Timm50	3199.17	0.0735206	0.127616	0.576109	0.564541	0.76319
ENSMUSG00000003444.8	protein_coding	Med29	930.687	0.0899748	0.177327	0.507393	0.611879	0.794225
ENSMUSG00000003452.15	protein_coding	Bicd1	80.9421	0.829012	0.452015	1.83404	0.0666486	0.18395
ENSMUSG00000003458.12	protein_coding	Ncstn	6739.34	0.01396	0.118718	0.117589	0.906393	0.957983
ENSMUSG00000003464.13	protein_coding	Pex19	11392	-0.0523312	0.126176	-0.414746	0.678328	0.836764
ENSMUSG00000003469.9	protein_coding	Phyhip	26.9312	1.54339	0.817001	1.8891	0.0588788	0.167345
ENSMUSG00000003476.16	protein_coding	Crhr2	7.26765	-3.66064	1.43488	-2.55118	0.0107358	0.0438533
ENSMUSG00000003477.5	protein_coding	Inmt	7756.5	-1.48918	0.1501	-9.92128	3.36423e-23	3.37867e-21
ENSMUSG00000003484.4	protein_coding	Cyp4f18	72.1345	1.84314	0.429841	4.28796	1.80318e-05	0.000186361
ENSMUSG00000003500.13	protein_coding	Impdh1	726.983	0.228829	0.168459	1.35836	0.174349	0.367673
ENSMUSG00000003518.13	protein_coding	Dusp3	4359.92	0.777472	0.122115	6.36674	1.93087e-10	4.97153e-09
ENSMUSG00000003526.12	protein_coding	Prodh	361.592	0.520777	0.339659	1.53324	0.125218	0.292172
ENSMUSG00000003527.9	protein_coding	Ess2	1236.72	-1.48992	0.147501	-10.1011	5.46469e-24	5.85607e-22
ENSMUSG00000003528.15	protein_coding	Slc25a1	7000.74	-0.0566398	0.127463	-0.444362	0.656781	0.824015
ENSMUSG00000003531.15	protein_coding	Dgcr6	1093.71	-0.106327	0.165182	-0.6437	0.51977	0.728445
ENSMUSG00000003534.17	protein_coding	Ddr1	1299.31	3.03752	0.189639	16.0174	9.66516e-58	5.14992e-55
ENSMUSG00000003541.6	protein_coding	Ier3	690.991	1.64126	0.238667	6.87677	6.12269e-12	1.90349e-10
ENSMUSG00000003545.3	protein_coding	Fosb	6163.76	0.0202308	0.169039	0.119681	0.904736	0.957497
ENSMUSG00000003546.10	protein_coding	Klc4	2254.63	-0.252517	0.134443	-1.87825	0.0603471	0.170583
ENSMUSG00000003549.9	protein_coding	Ercc1	252.356	0.396357	0.253034	1.56642	0.117251	0.279233
ENSMUSG00000003555.7	protein_coding	Cyp17a1	177.863	1.46301	0.299517	4.88457	1.03655e-06	1.40915e-05
ENSMUSG00000003559.7	protein_coding	As3mt	2197.24	0.40252	0.131073	3.07095	0.00213376	0.0116476
ENSMUSG00000003573.15	protein_coding	Homer3	424.634	0.502007	0.196026	2.56092	0.0104395	0.042862
ENSMUSG00000003575.13	protein_coding	Crtc1	778.964	-0.184551	0.197645	-0.933751	0.350432	0.578883
ENSMUSG00000003581.14	protein_coding	Rnf215	875.283	-0.263417	0.161011	-1.63602	0.101836	0.252576
ENSMUSG00000003585.13	protein_coding	Sec14l2	33039.8	-0.789234	0.200496	-3.93641	8.2709e-05	0.000723779
ENSMUSG00000003604.14	protein_coding	Aven	1237.81	0.363366	0.171766	2.11546	0.0343905	0.110148
ENSMUSG00000003617.16	protein_coding	Cp	171588	-0.306183	0.142095	-2.15478	0.0311791	0.101922
ENSMUSG00000003623.4	protein_coding	Crot	110641	-0.682638	0.186929	-3.65186	0.000260348	0.00198885
ENSMUSG00000003644.17	protein_coding	Rps6ka1	1708.7	0.0514366	0.145565	0.353358	0.72382	0.864538
ENSMUSG00000003660.10	protein_coding	Snrnp200	7855.25	-0.108915	0.151281	-0.719949	0.471557	0.690858
ENSMUSG00000003662.10	protein_coding	Ciao1	2453.6	-0.13537	0.129935	-1.04183	0.297491	0.525265
ENSMUSG00000003665.7	protein_coding	Has1	3.55641	3.25035	2.19818	1.47865	0.139234	NA
ENSMUSG00000003680.15	protein_coding	Taf6l	1368.56	-0.32496	0.142784	-2.27589	0.0228527	0.0797599
ENSMUSG00000003721.14	protein_coding	Insig2	12990.5	-0.199015	0.139421	-1.42745	0.153452	0.336632
ENSMUSG00000003731.13	protein_coding	Kpna6	4513.18	-0.0601405	0.141504	-0.425009	0.67083	0.832499
ENSMUSG00000003746.16	protein_coding	Man1a	15488.4	-0.348968	0.127314	-2.74099	0.00612535	0.0277638
ENSMUSG00000003752.9	protein_coding	Itpkc	886.555	0.562853	0.188962	2.97867	0.00289506	0.0149363
ENSMUSG00000003762.13	protein_coding	Coq8b	2630.89	-0.0200008	0.168	-0.119052	0.905234	0.95755
ENSMUSG00000003778.14	protein_coding	Brd8	3653.1	0.187995	0.136676	1.37548	0.168984	0.360241
ENSMUSG00000003779.15	protein_coding	Kif20a	2915.64	0.221224	0.127441	1.7359	0.0825824	0.215964
ENSMUSG00000003808.18	protein_coding	Farsa	1916.9	0.355641	0.133652	2.66096	0.00779187	0.0337695
ENSMUSG00000003809.14	protein_coding	Gcdh	28778.7	-0.965872	0.128456	-7.51911	5.51495e-14	2.21777e-12
ENSMUSG00000003810.12	protein_coding	Mast2	2305.32	0.489166	0.177384	2.75766	0.00582163	0.0265882
ENSMUSG00000003812.13	protein_coding	Dnase2a	1855.53	0.529603	0.144164	3.67361	0.00023915	0.00184084
ENSMUSG00000003813.15	protein_coding	Rad23a	4429.27	0.0723364	0.132501	0.545929	0.585115	0.777047
ENSMUSG00000003814.8	protein_coding	Calr	64196.6	-0.0258254	0.136108	-0.189741	0.849512	0.93063
ENSMUSG00000003824.12	protein_coding	Syce2	369.554	-0.0630987	0.214119	-0.29469	0.768231	0.888901
ENSMUSG00000003847.16	protein_coding	Nfat5	3747.94	-0.377821	0.131467	-2.8739	0.00405444	0.0197091
ENSMUSG00000003848.14	protein_coding	Nob1	989.356	0.313866	0.153313	2.04723	0.0406357	0.125358
ENSMUSG00000003849.8	protein_coding	Nqo1	984.137	0.790516	0.161831	4.88483	1.03517e-06	1.40826e-05
ENSMUSG00000003863.18	protein_coding	Ppfia3	22.6182	0.942602	0.728815	1.29334	0.195895	0.398015
ENSMUSG00000003865.16	protein_coding	Gys1	330.632	-0.37305	0.23356	-1.59723	0.110214	0.26792
ENSMUSG00000003868.14	protein_coding	Ruvbl2	1319.35	0.299545	0.149171	2.00806	0.0446367	0.134732
ENSMUSG00000003872.9	protein_coding	Lin7b	1.76281	-0.79877	2.30915	-0.345916	0.729406	NA
ENSMUSG00000003873.11	protein_coding	Bax	1788.61	1.10143	0.162937	6.75988	1.3811e-11	4.15977e-10
ENSMUSG00000003882.5	protein_coding	Il7r	128.745	-0.372938	0.404571	-0.921811	0.356627	0.585614
ENSMUSG00000003923.14	protein_coding	Tfam	5484.59	-0.275715	0.12468	-2.21138	0.0270097	0.0907356
ENSMUSG00000003929.10	protein_coding	Zfp81	662.567	0.0635152	0.177322	0.358191	0.7202	0.862325
ENSMUSG00000003934.5	protein_coding	Efnb3	43.5091	-0.57131	0.549405	-1.03987	0.2984	0.526143
ENSMUSG00000003948.17	protein_coding	Mmd	12718.9	-0.566585	0.18335	-3.09019	0.0020003	0.0110194
ENSMUSG00000003949.16	protein_coding	Hlf	5811.6	-0.703336	0.218076	-3.22519	0.00125888	0.0075133
ENSMUSG00000003955.8	protein_coding	Fam162a	2332.07	0.317499	0.163173	1.94579	0.0516802	0.150772
ENSMUSG00000003970.9	protein_coding	Rpl8	23935.9	0.267849	0.120614	2.22072	0.0263697	0.0891477
ENSMUSG00000003992.15	protein_coding	Ssbp2	123.214	-0.0530251	0.375186	-0.14133	0.887609	0.950224
ENSMUSG00000004018.9	protein_coding	Fancl	918.51	-0.180919	0.16978	-1.06561	0.286601	0.512714
ENSMUSG00000004031.13	protein_coding	Brinp2	2.60969	-2.46579	2.08076	-1.18504	0.236001	NA
ENSMUSG00000004032.10	protein_coding	Gstm5	1012.05	-0.0448966	0.184903	-0.242812	0.808151	0.909633
ENSMUSG00000004035.12	protein_coding	Gstm7	3765.82	-0.643079	0.124005	-5.18593	2.14939e-07	3.32416e-06
ENSMUSG00000004038.9	protein_coding	Gstm3	7860.23	4.67467	0.207151	22.5664	9.2642e-113	2.53866e-109
ENSMUSG00000004040.16	protein_coding	Stat3	13551.7	-0.166315	0.12626	-1.31724	0.187759	0.386645
ENSMUSG00000004043.14	protein_coding	Stat5a	2379.83	-0.579617	0.177058	-3.27359	0.00106189	0.00652021
ENSMUSG00000004044.9	protein_coding	Cavin1	1256.68	0.115674	0.155184	0.745401	0.456029	0.677236
ENSMUSG00000004054.8	protein_coding	Map3k11	2783.28	-0.102248	0.142662	-0.716713	0.473551	0.692352
ENSMUSG00000004056.15	protein_coding	Akt2	7430.96	-0.398732	0.129181	-3.08661	0.00202451	0.0111464
ENSMUSG00000004069.17	protein_coding	Dnaja3	10915.7	0.223064	0.117236	1.90269	0.0570804	0.16325
ENSMUSG00000004070.15	protein_coding	Hmox2	3589.31	0.277233	0.127887	2.1678	0.0301738	0.0992288
ENSMUSG00000004071.13	protein_coding	Cdip1	6094.18	-0.294884	0.122355	-2.41008	0.015949	0.0602862
ENSMUSG00000004085.14	protein_coding	Map3k20	1070.33	0.893956	0.179171	4.98941	6.05641e-07	8.68267e-06
ENSMUSG00000004096.9	protein_coding	Cwc15	3893.41	0.129235	0.124413	1.03876	0.298918	0.526717
ENSMUSG00000004098.7	protein_coding	Col5a3	930.168	-0.707471	0.724921	-0.975929	0.3291	0.558571
ENSMUSG00000004099.16	protein_coding	Dnmt1	3883.33	0.202615	0.142238	1.42448	0.154307	0.338164
ENSMUSG00000004100.12	protein_coding	Ppan	1566.29	0.533602	0.151608	3.51963	0.000432154	0.00306114
ENSMUSG00000004105.8	protein_coding	Angptl2	860.928	-0.584269	0.200146	-2.91921	0.00350916	0.0175157
ENSMUSG00000004110.16	protein_coding	Cacna1e	113.015	0.628438	0.391359	1.60579	0.108321	0.264488
ENSMUSG00000004113.18	protein_coding	Cacna1b	1595.12	3.06969	0.163829	18.7372	2.46372e-78	2.48732e-75
ENSMUSG00000004127.12	protein_coding	Trmt10a	548.304	0.0315378	0.182148	0.173144	0.862539	0.937565
ENSMUSG00000004151.17	protein_coding	Etv1	167.464	-0.356806	0.279531	-1.27644	0.201798	0.406164
ENSMUSG00000004187.11	protein_coding	Kifc2	454.518	-1.11034	0.20451	-5.42927	5.65862e-08	1.00225e-06
ENSMUSG00000004207.14	protein_coding	Psap	71392.1	0.263973	0.179255	1.47261	0.140856	0.316455
ENSMUSG00000004221.16	protein_coding	Ikbkg	5359.38	0.742325	0.121418	6.11381	9.72779e-10	2.28116e-08
ENSMUSG00000004233.14	protein_coding	Wars2	839.808	-0.184868	0.165837	-1.11476	0.264954	0.488171
ENSMUSG00000004263.15	protein_coding	Atn1	1944.25	0.0871036	0.162833	0.534926	0.592701	0.782638
ENSMUSG00000004264.17	protein_coding	Phb2	15922.5	-0.100411	0.112532	-0.892287	0.372239	0.602709
ENSMUSG00000004266.15	protein_coding	Ptpn6	2490.72	-0.186461	0.201407	-0.925796	0.354552	0.583327
ENSMUSG00000004267.16	protein_coding	Eno2	25.9822	0.866047	0.68397	1.26621	0.205439	0.411518
ENSMUSG00000004268.11	protein_coding	Emg1	3660.03	-0.051158	0.124933	-0.409482	0.682186	0.839203
ENSMUSG00000004270.13	protein_coding	Lpcat3	6547.58	-0.0262586	0.137353	-0.191176	0.848388	0.930176
ENSMUSG00000004285.12	protein_coding	Atp6v1f	2553.11	0.388176	0.13957	2.78123	0.00541528	0.0250484
ENSMUSG00000004296.14	protein_coding	Il12b	33.659	1.49146	0.626289	2.38143	0.0172458	0.0641474
ENSMUSG00000004317.14	protein_coding	Clcn5	1456.18	0.263572	0.213787	1.23287	0.217623	0.42737
ENSMUSG00000004319.15	protein_coding	Clcn3	7707.66	-0.0345566	0.115079	-0.300287	0.763959	0.886899
ENSMUSG00000004328.15	protein_coding	Hif3a	22.0313	1.07927	0.747023	1.44477	0.148523	0.328487
ENSMUSG00000004341.8	protein_coding	Gpx6	35.8278	-0.379468	0.576558	-0.658162	0.510434	0.720945
ENSMUSG00000004347.16	protein_coding	Pde1c	83.3856	0.627397	0.40007	1.56822	0.11683	0.27877
ENSMUSG00000004356.8	protein_coding	Utp20	2493.8	0.582189	0.15487	3.75921	0.000170449	0.00136288
ENSMUSG00000004359.16	protein_coding	Spic	663.667	0.518569	0.20437	2.5374	0.0111679	0.0453479
ENSMUSG00000004360.9	protein_coding	9330159F19Rik	5.44291	-0.409408	1.473	-0.277942	0.781057	NA
ENSMUSG00000004364.14	protein_coding	Cul3	7094.27	-0.0774951	0.116814	-0.663407	0.50707	0.718319
ENSMUSG00000004366.4	protein_coding	Sst	0.42022	1.95483	4.89312	0.399506	0.68952	NA
ENSMUSG00000004371.14	protein_coding	Il11	7.65377	1.57624	1.22267	1.28918	0.197336	0.400071
ENSMUSG00000004383.18	protein_coding	Large1	950.199	0.988905	0.174081	5.68072	1.34129e-08	2.64697e-07
ENSMUSG00000004393.10	protein_coding	Ddx56	2335.5	0.141664	0.129702	1.09223	0.274733	0.499661
ENSMUSG00000004394.12	protein_coding	Tmed4	4570.17	0.38614	0.127545	3.02748	0.00246603	0.0131435
ENSMUSG00000004415.15	protein_coding	Col26a1	24.1234	0.627211	0.839433	0.747184	0.454952	0.676294
ENSMUSG00000004446.12	protein_coding	Bid	1674.25	0.525942	0.146022	3.6018	0.000316019	0.00234717
ENSMUSG00000004451.14	protein_coding	Ralb	1998.12	0.0886953	0.132722	0.668279	0.503956	0.716224
ENSMUSG00000004455.16	protein_coding	Ppp1cc	5810.17	-0.182208	0.157044	-1.16024	0.245952	0.464722
ENSMUSG00000004460.17	protein_coding	Dnajb11	6884.03	0.0953426	0.143164	0.665968	0.505431	0.717471
ENSMUSG00000004462.7	protein_coding	Tbccd1	2249.15	-0.721182	0.133798	-5.39007	7.04309e-08	1.21384e-06
ENSMUSG00000004473.10	protein_coding	Clec11a	121.12	-1.17802	0.326122	-3.6122	0.000303612	0.0022723
ENSMUSG00000004500.9	protein_coding	Zfp324	801.221	-0.384225	0.19574	-1.96294	0.0496537	0.146145
ENSMUSG00000004508.6	protein_coding	Gab2	591.115	0.565759	0.185998	3.04174	0.00235213	0.0126383
ENSMUSG00000004530.12	protein_coding	Coro1c	4900.81	0.59221	0.123809	4.78326	1.72473e-06	2.23539e-05
ENSMUSG00000004535.12	protein_coding	Tax1bp1	12842.3	0.169617	0.116841	1.4517	0.146586	0.325593
ENSMUSG00000004540.7	protein_coding	Psg17	0.42022	1.95483	4.89312	0.399506	0.68952	NA
ENSMUSG00000004542.15	protein_coding	Psg19	3.22285	0.158781	2.10634	0.0753827	0.93991	NA
ENSMUSG00000004552.16	protein_coding	Ctse	355.686	1.62991	1.07183	1.52068	0.128341	0.29718
ENSMUSG00000004558.15	protein_coding	Ndrg2	65247.3	-0.951627	0.163353	-5.82558	5.69148e-09	1.19316e-07
ENSMUSG00000004561.14	protein_coding	Mettl17	1511.78	-0.108434	0.138319	-0.783937	0.433077	0.656754
ENSMUSG00000004562.16	protein_coding	Arhgef40	1003.85	-0.141873	0.171943	-0.825117	0.409305	0.635568
ENSMUSG00000004565.15	protein_coding	Pnpla6	1622.55	-0.249534	0.159854	-1.56102	0.118519	0.281388
ENSMUSG00000004567.16	protein_coding	Mcoln1	2297.94	0.0576687	0.170285	0.338659	0.734867	0.870674
ENSMUSG00000004568.12	protein_coding	Arhgef18	2569.45	0.280645	0.129992	2.15895	0.0308543	0.101032
ENSMUSG00000004591.16	protein_coding	Pkn2	4906.28	0.270889	0.132055	2.05133	0.0402347	0.124461
ENSMUSG00000004609.11	protein_coding	Cd33	398.728	0.272078	0.204992	1.32726	0.184422	0.382234
ENSMUSG00000004610.4	protein_coding	Etfb	25872.9	-0.214394	0.118111	-1.8152	0.0694939	0.189999
ENSMUSG00000004612.9	protein_coding	Nkg7	55.8453	0.354615	0.461045	0.769156	0.441801	0.664467
ENSMUSG00000004626.14	protein_coding	Stxbp2	2436.59	-0.0952555	0.129606	-0.734962	0.462363	0.682529
ENSMUSG00000004630.18	protein_coding	Pcp2	0.639758	2.55938	4.42986	0.577757	0.563428	NA
ENSMUSG00000004631.15	protein_coding	Sgce	1555.12	-0.332801	0.139144	-2.39177	0.0167675	0.0627089
ENSMUSG00000004633.17	protein_coding	Chn2	5108.86	-0.206136	0.153372	-1.34403	0.178939	0.374602
ENSMUSG00000004637.15	protein_coding	Wwox	563.246	-0.164585	0.180295	-0.912862	0.361315	0.591058
ENSMUSG00000004642.13	protein_coding	Slbp	3178.28	0.0379192	0.158276	0.239577	0.810658	0.910958
ENSMUSG00000004651.6	protein_coding	Tyr	0.49465	-0.409972	4.99045	-0.0821513	0.934526	NA
ENSMUSG00000004654.6	protein_coding	Ghrhr	15.4302	0.161948	0.851675	0.190153	0.849189	0.930408
ENSMUSG00000004655.5	protein_coding	Aqp1	8521.6	-0.0828963	0.121679	-0.681272	0.4957	0.710206
ENSMUSG00000004661.15	protein_coding	Arid3b	449.857	-0.654985	0.205185	-3.19217	0.00141207	0.00824292
ENSMUSG00000004665.10	protein_coding	Cnn2	870.105	0.0228696	0.165931	0.137826	0.890378	0.95091
ENSMUSG00000004667.18	protein_coding	Polr2e	1925.79	0.263712	0.134876	1.95521	0.0505582	0.148153
ENSMUSG00000004668.14	protein_coding	Abca13	28.4901	0.236644	0.815092	0.290327	0.771566	0.890611
ENSMUSG00000004677.17	protein_coding	Myo9b	3763.65	0.554268	0.142796	3.88155	0.000103794	0.000879795
ENSMUSG00000004698.10	protein_coding	Hdac9	360.707	-0.309251	0.246537	-1.25438	0.209704	0.416633
ENSMUSG00000004707.14	protein_coding	Ly9	473.824	1.259	0.340125	3.70157	0.000214272	0.00166538
ENSMUSG00000004709.14	protein_coding	Cd244a	92.3879	0.535511	0.419717	1.27588	0.201996	0.406408
ENSMUSG00000004730.15	protein_coding	Adgre1	4798.65	-0.21925	0.193554	-1.13276	0.257314	0.4786
ENSMUSG00000004748.5	protein_coding	Mtfp1	1635.11	-0.444281	0.138188	-3.21504	0.00130425	0.00773118
ENSMUSG00000004768.14	protein_coding	Rab23	849.349	-0.503473	0.177468	-2.83698	0.00455419	0.0217202
ENSMUSG00000004771.12	protein_coding	Rab11a	6328.11	-0.154487	0.125473	-1.23123	0.218235	0.427939
ENSMUSG00000004788.11	protein_coding	Eif2b2	1175.47	0.313323	0.19688	1.59144	0.111511	0.270251
ENSMUSG00000004789.10	protein_coding	Dlst	20478.5	0.0947283	0.119371	0.793565	0.427449	0.651153
ENSMUSG00000004791.7	protein_coding	Pgf	9.06032	1.84837	1.15338	1.60257	0.109029	0.265944
ENSMUSG00000004798.14	protein_coding	Ulk2	5945.67	-0.969293	0.183318	-5.2875	1.24001e-07	2.03198e-06
ENSMUSG00000004814.10	protein_coding	Ccl24	675.36	0.920845	0.217436	4.23501	2.2854e-05	0.000231537
ENSMUSG00000004815.12	protein_coding	Dgkq	1738.54	-0.166827	0.142312	-1.17226	0.241092	0.458838
ENSMUSG00000004837.2	protein_coding	Grap	307.65	0.436061	0.323526	1.34784	0.17771	0.372754
ENSMUSG00000004842.18	protein_coding	Pou1f1	1.27211	-0.984825	3.48091	-0.282921	0.777237	NA
ENSMUSG00000004843.7	protein_coding	Chmp2b	4091.03	0.549474	0.128266	4.28386	1.83675e-05	0.000189524
ENSMUSG00000004846.10	protein_coding	Plod3	1859.93	-0.136324	0.140371	-0.971174	0.331461	0.560607
ENSMUSG00000004849.14	protein_coding	Ap1s1	3638.51	0.0356674	0.135029	0.264145	0.791668	0.900103
ENSMUSG00000004864.13	protein_coding	Mapk13	93.2468	0.635703	0.408378	1.55665	0.119553	0.283188
ENSMUSG00000004865.16	protein_coding	Srpk1	2893.23	0.102991	0.126475	0.814319	0.415462	0.640472
ENSMUSG00000004872.15	protein_coding	Pax3	1.56529	2.05339	3.35974	0.611174	0.541084	NA
ENSMUSG00000004880.11	protein_coding	Lbr	3216.64	0.195123	0.160025	1.21933	0.222718	0.434253
ENSMUSG00000004885.5	protein_coding	Crabp2	1.97783	2.54942	2.6204	0.972913	0.330596	NA
ENSMUSG00000004891.16	protein_coding	Nes	730.828	-0.538078	0.2161	-2.48995	0.0127761	0.0504783
ENSMUSG00000004892.13	protein_coding	Bcan	2.42917	1.82451	2.76441	0.660001	0.509253	NA
ENSMUSG00000004895.9	protein_coding	Prcc	1644.48	-0.113061	0.139659	-0.809552	0.418197	0.643035
ENSMUSG00000004896.16	protein_coding	Rrnad1	846.196	-0.145439	0.1642	-0.885743	0.375756	0.606152
ENSMUSG00000004897.16	protein_coding	Hdgf	10559.1	-0.0477532	0.122146	-0.390952	0.695832	0.846803
ENSMUSG00000004902.7	protein_coding	Slc25a18	6.73663	5.95715	2.02084	2.94786	0.00319983	0.0162036
ENSMUSG00000004929.12	protein_coding	Thop1	841.812	-0.39597	0.217887	-1.81732	0.0691678	0.189269
ENSMUSG00000004931.11	protein_coding	Apba3	1645.69	-0.237861	0.136319	-1.74489	0.0810041	0.212814
ENSMUSG00000004933.17	protein_coding	Matk	80.7042	1.91435	0.418531	4.57399	4.7853e-06	5.62104e-05
ENSMUSG00000004934.14	protein_coding	Pias4	1472.85	-0.0536079	0.152149	-0.352338	0.724585	0.865057
ENSMUSG00000004936.8	protein_coding	Map2k1	3820.3	0.210987	0.125728	1.67813	0.0933216	0.23641
ENSMUSG00000004937.6	protein_coding	Sgta	5177.81	-0.190848	0.129104	-1.47825	0.139341	0.313935
ENSMUSG00000004939.7	protein_coding	Nmrk2	8.31807	0.432354	1.20654	0.358342	0.720087	0.862324
ENSMUSG00000004945.15	protein_coding	Tmem242	2978.81	-0.268237	0.125145	-2.14342	0.0320797	0.104176
ENSMUSG00000004947.15	protein_coding	Dtx2	464.242	0.105114	0.192466	0.546141	0.584969	0.776962
ENSMUSG00000004948.12	protein_coding	Zp3	1.26912	1.92397	3.10117	0.620401	0.534994	NA
ENSMUSG00000004951.10	protein_coding	Hspb1	279.887	5.72303	0.412557	13.8721	9.35219e-44	3.38479e-41
ENSMUSG00000004952.13	protein_coding	Rasa4	462.283	0.883715	0.258179	3.42287	0.00061963	0.00415876
ENSMUSG00000004961.7	protein_coding	Syt5	2.90069	-5.21931	2.53338	-2.06022	0.0393779	NA
ENSMUSG00000004980.16	protein_coding	Hnrnpa2b1	61990.6	0.203104	0.132474	1.53316	0.125236	0.292176
ENSMUSG00000004994.12	protein_coding	Ccdc130	381.365	0.0840004	0.23397	0.359022	0.719578	0.862092
ENSMUSG00000004996.9	protein_coding	Mri1	1289.38	0.284877	0.149841	1.9012	0.0572759	0.163711
ENSMUSG00000005034.15	protein_coding	Prkacb	4936.15	-0.387737	0.135657	-2.85821	0.00426034	0.0205074
ENSMUSG00000005043.13	protein_coding	Sgsh	797.191	-0.109728	0.205004	-0.535245	0.59248	0.782638
ENSMUSG00000005045.16	protein_coding	Chd5	9.00746	1.51703	1.23162	1.23174	0.218047	0.427831
ENSMUSG00000005054.7	protein_coding	Cstb	5006.48	1.07365	0.144561	7.42701	1.11079e-13	4.28716e-12
ENSMUSG00000005057.13	protein_coding	Sh2b2	292.947	0.157853	0.308835	0.511125	0.609264	0.792386
ENSMUSG00000005069.12	protein_coding	Pex5	6590.01	-0.236591	0.137029	-1.72658	0.0842435	0.21944
ENSMUSG00000005078.16	protein_coding	Jkamp	1558.97	-0.132901	0.140388	-0.946671	0.343807	0.572722
ENSMUSG00000005087.17	protein_coding	Cd44	2804.94	0.294049	0.226631	1.29748	0.194467	0.395952
ENSMUSG00000005089.15	protein_coding	Slc1a2	483.365	-0.677873	0.298064	-2.27425	0.0229508	0.0800149
ENSMUSG00000005102.13	protein_coding	Eif2ak4	1931.55	-0.0950071	0.133081	-0.713903	0.475287	0.693832
ENSMUSG00000005103.12	protein_coding	Wdr1	6516.3	0.654389	0.1371	4.77307	1.81437e-06	2.33422e-05
ENSMUSG00000005107.13	protein_coding	Slc2a9	4384.45	-0.271516	0.182525	-1.48756	0.136867	0.310183
ENSMUSG00000005124.10	protein_coding	Wisp1	133.359	-0.0266759	0.347168	-0.0768387	0.938752	0.972447
ENSMUSG00000005125.13	protein_coding	Ndrg1	2209.25	0.924158	0.144159	6.4107	1.44853e-10	3.80104e-09
ENSMUSG00000005131.4	protein_coding	4930550C14Rik	5.48752	0.840062	1.45664	0.576713	0.564133	NA
ENSMUSG00000005142.10	protein_coding	Man2b1	14893.5	-0.435669	0.140092	-3.10987	0.00187167	0.0104095
ENSMUSG00000005148.8	protein_coding	Klf5	25.6395	0.546318	0.696357	0.784538	0.432724	0.656427
ENSMUSG00000005150.16	protein_coding	Wdr83	1139.47	-0.180803	0.171827	-1.05224	0.29269	0.519801
ENSMUSG00000005161.15	protein_coding	Prdx2	8743.75	0.193682	0.15018	1.28967	0.197166	0.399877
ENSMUSG00000005198.15	protein_coding	Polr2a	5544.48	0.135853	0.151458	0.896973	0.369733	0.600223
ENSMUSG00000005202.2	protein_coding	Shbg	34.9836	-1.3724	0.593204	-2.31354	0.0206929	0.0738613
ENSMUSG00000005204.12	protein_coding	Senp3	3167.8	0.152777	0.161997	0.943083	0.345639	0.574427
ENSMUSG00000005220.10	protein_coding	Corin	98.812	-0.54773	0.401592	-1.3639	0.1726	0.365557
ENSMUSG00000005225.15	protein_coding	Plekha8	3061.73	-0.110311	0.153412	-0.719053	0.472108	0.691085
ENSMUSG00000005232.11	protein_coding	G6pc2	1.46209	-4.22985	3.20815	-1.31847	0.187346	NA
ENSMUSG00000005233.16	protein_coding	Spc25	4410.26	-0.47474	0.119824	-3.96198	7.43307e-05	0.000659487
ENSMUSG00000005237.14	protein_coding	Dnah2	41.9042	-1.09679	0.694392	-1.5795	0.114221	0.274501
ENSMUSG00000005251.15	protein_coding	Ripk4	733.786	0.804419	0.17125	4.69733	2.63581e-06	3.27039e-05
ENSMUSG00000005262.13	protein_coding	Ufd1	2835.51	0.0575211	0.128718	0.446878	0.654963	0.823242
ENSMUSG00000005267.13	protein_coding	Zfp287	52.6247	0.0376291	0.475643	0.0791122	0.936943	0.971746
ENSMUSG00000005268.20	protein_coding	Prlr	14397.4	-2.28575	0.499679	-4.57444	4.77502e-06	5.61585e-05
ENSMUSG00000005299.6	protein_coding	Letm1	4754.82	0.173761	0.160766	1.08083	0.279773	0.505187
ENSMUSG00000005312.15	protein_coding	Ubqln1	15071.3	-0.0448929	0.130014	-0.345294	0.729873	0.867598
ENSMUSG00000005320.9	protein_coding	Fgfr4	3748.19	-0.500484	0.123364	-4.05697	4.97137e-05	0.000463366
ENSMUSG00000005338.13	protein_coding	Cadm3	417.883	-0.713696	0.205187	-3.47827	0.000504658	0.0035013
ENSMUSG00000005339.10	protein_coding	Fcer1a	6.15908	0.671637	1.51248	0.444065	0.656996	NA
ENSMUSG00000005354.16	protein_coding	Txn2	14157.1	-0.260022	0.114012	-2.28065	0.0225689	0.0789418
ENSMUSG00000005355.9	protein_coding	Casp14	1.47875	3.76918	3.16523	1.19081	0.233729	NA
ENSMUSG00000005357.9	protein_coding	Slc1a6	2.24912	-2.55788	2.40039	-1.06561	0.2866	NA
ENSMUSG00000005360.14	protein_coding	Slc1a3	43.5651	0.704253	0.516982	1.36224	0.173123	0.366146
ENSMUSG00000005362.14	protein_coding	Crbn	2000.81	0.0679908	0.134074	0.507115	0.612074	0.794387
ENSMUSG00000005364.11	protein_coding	Il5ra	4.70719	-1.12532	1.59916	-0.703693	0.481624	NA
ENSMUSG00000005370.3	protein_coding	Msh6	2991.37	0.110683	0.137722	0.803671	0.421587	0.645998
ENSMUSG00000005371.14	protein_coding	Fbxo11	3620.21	-0.120689	0.122539	-0.984908	0.324669	0.553803
ENSMUSG00000005373.13	protein_coding	Mlxipl	11119.7	-0.638556	0.130014	-4.91143	9.04165e-07	1.24506e-05
ENSMUSG00000005374.13	protein_coding	Tbl2	2803.34	-0.232265	0.171025	-1.35808	0.17444	0.367793
ENSMUSG00000005378.17	protein_coding	Bud23	2316.37	-0.0275214	0.16429	-0.167517	0.866963	0.939553
ENSMUSG00000005397.8	protein_coding	Nid1	30875.1	1.28813	0.115807	11.1231	9.68854e-29	1.51094e-26
ENSMUSG00000005410.6	protein_coding	Mcm5	3167.25	0.270806	0.130821	2.07005	0.0384481	0.120194
ENSMUSG00000005413.8	protein_coding	Hmox1	8554.12	1.03854	0.218621	4.75041	2.03002e-06	2.58909e-05
ENSMUSG00000005417.17	protein_coding	Mprip	8485.2	-0.283302	0.114598	-2.47214	0.0134308	0.0525884
ENSMUSG00000005442.13	protein_coding	Cic	3011.9	-0.0883685	0.124673	-0.7088	0.478448	0.696909
ENSMUSG00000005447.12	protein_coding	Pafah1b3	379.926	0.115597	0.204827	0.564363	0.572507	0.768767
ENSMUSG00000005465.9	protein_coding	Il27ra	143.038	0.278484	0.32997	0.843966	0.398688	0.625574
ENSMUSG00000005469.10	protein_coding	Prkaca	5566.31	-0.453347	0.155589	-2.91374	0.00357128	0.0177749
ENSMUSG00000005470.8	protein_coding	Asf1b	662.711	0.190308	0.177994	1.06918	0.284989	0.511237
ENSMUSG00000005474.9	protein_coding	Myl10	0.768649	-1.34388	4.24304	-0.316725	0.751453	NA
ENSMUSG00000005481.18	protein_coding	Ddx39	2235.45	0.582296	0.143168	4.06723	4.75751e-05	0.000445598
ENSMUSG00000005483.10	protein_coding	Dnajb1	2457.78	-0.115099	0.127826	-0.900433	0.36789	0.598324
ENSMUSG00000005493.15	protein_coding	Msh4	61.575	2.29946	0.53171	4.32466	1.5277e-05	0.000160571
ENSMUSG00000005501.14	protein_coding	Usp40	3233.54	0.21842	0.123862	1.76341	0.077831	0.206494
ENSMUSG00000005505.12	protein_coding	Kbtbd4	1182.75	-0.273889	0.146437	-1.87035	0.061435	0.172886
ENSMUSG00000005506.16	protein_coding	Celf1	12635.9	0.158507	0.113207	1.40015	0.161468	0.348635
ENSMUSG00000005510.9	protein_coding	Ndufs3	8927.16	-0.155564	0.117358	-1.32554	0.184991	0.382999
ENSMUSG00000005514.14	protein_coding	Por	26897.8	-0.253914	0.17372	-1.46163	0.143843	0.321397
ENSMUSG00000005533.10	protein_coding	Igf1r	405.363	0.0308861	0.226928	0.136105	0.891738	0.951447
ENSMUSG00000005534.10	protein_coding	Insr	14864.7	-0.744457	0.121436	-6.13044	8.76371e-10	2.06264e-08
ENSMUSG00000005540.10	protein_coding	Fcer2a	32.5568	-0.404708	0.652678	-0.620074	0.535209	0.739866
ENSMUSG00000005547.14	protein_coding	Cyp2a5	2997.93	2.75059	0.240986	11.4139	3.56325e-30	6.15769e-28
ENSMUSG00000005553.14	protein_coding	Atp4a	158.734	0.80226	0.321275	2.49711	0.0125208	0.049664
ENSMUSG00000005566.14	protein_coding	Trim28	9999.53	-0.188331	0.123346	-1.52685	0.126799	0.2947
ENSMUSG00000005575.16	protein_coding	Ube2m	4067.71	0.071474	0.131351	0.544145	0.586341	0.777815
ENSMUSG00000005580.11	protein_coding	Adcy9	859.413	-0.748376	0.258087	-2.8997	0.00373517	0.0184325
ENSMUSG00000005583.16	protein_coding	Mef2c	542.525	0.0521381	0.206909	0.251986	0.801052	0.905147
ENSMUSG00000005609.16	protein_coding	Ctr9	4484.4	0.25766	0.131472	1.95981	0.0500181	0.146884
ENSMUSG00000005610.17	protein_coding	Eif4g2	50366.8	0.157521	0.116337	1.35401	0.175735	0.369801
ENSMUSG00000005611.15	protein_coding	Mrvi1	270.109	0.378642	0.337435	1.12212	0.261812	0.484149
ENSMUSG00000005615.15	protein_coding	Pcyt1a	8327.74	-0.318109	0.133165	-2.38883	0.0169021	0.063163
ENSMUSG00000005621.11	protein_coding	Zfp592	2841.96	-0.0335821	0.136628	-0.245793	0.805843	0.908222
ENSMUSG00000005625.15	protein_coding	Psmd4	6279.65	0.370112	0.120485	3.07186	0.00212728	0.0116156
ENSMUSG00000005628.12	protein_coding	Tmod4	15.9093	0.236911	0.987997	0.23979	0.810493	0.910851
ENSMUSG00000005640.11	protein_coding	Insrr	6.02065	0.18811	1.35509	0.138817	0.889595	NA
ENSMUSG00000005649.17	protein_coding	Cabp5	0.702176	0.530382	4.38667	0.120908	0.903764	NA
ENSMUSG00000005656.9	protein_coding	Snx6	3219.04	0.163875	0.123726	1.32451	0.185335	0.383422
ENSMUSG00000005667.8	protein_coding	Mthfd2	625	1.56532	0.306013	5.11522	3.13372e-07	4.73689e-06
ENSMUSG00000005672.12	protein_coding	Kit	698.934	0.152593	0.174526	0.874328	0.38194	0.61247
ENSMUSG00000005674.9	protein_coding	Tomm40l	1214.52	0.268239	0.193302	1.38767	0.165238	0.354938
ENSMUSG00000005677.14	protein_coding	Nr1i3	12036.3	-0.705589	0.230868	-3.05625	0.00224125	0.012124
ENSMUSG00000005681.12	protein_coding	Apoa2	238396	-1.08542	0.139525	-7.7794	7.28694e-15	3.22813e-13
ENSMUSG00000005682.9	protein_coding	Pan2	4193.62	-0.610571	0.130961	-4.66225	3.12769e-06	3.82868e-05
ENSMUSG00000005683.8	protein_coding	Cs	9408.1	0.291304	0.123118	2.36605	0.0179788	0.0663593
ENSMUSG00000005686.17	protein_coding	Ampd3	308.841	0.83835	0.242079	3.46312	0.000533948	0.00366972
ENSMUSG00000005687.14	protein_coding	Bcas2	3317.08	0.117646	0.142645	0.824744	0.409517	0.635701
ENSMUSG00000005696.11	protein_coding	Sh2d1a	1.14451	0.81253	3.24544	0.25036	0.802309	NA
ENSMUSG00000005698.15	protein_coding	Ctcf	4284.5	-0.0325677	0.123664	-0.263356	0.792276	0.900322
ENSMUSG00000005699.16	protein_coding	Pard6a	159.212	-0.737382	0.286793	-2.57113	0.0101368	0.0418879
ENSMUSG00000005705.10	protein_coding	Agrp	0.423968	1.96645	4.89227	0.401951	0.68772	NA
ENSMUSG00000005718.8	protein_coding	Tfap4	556.624	-0.484345	0.187229	-2.58691	0.00968406	0.0403299
ENSMUSG00000005732.14	protein_coding	Ranbp1	3867.35	0.446245	0.125961	3.54271	0.000396041	0.00284883
ENSMUSG00000005763.15	protein_coding	Cd247	14.4479	1.16493	0.985819	1.18168	0.237331	0.453888
ENSMUSG00000005774.12	protein_coding	Rfx5	1394.36	0.464177	0.148546	3.1248	0.00177926	0.00998824
ENSMUSG00000005779.12	protein_coding	Psmb4	8835.88	0.133227	0.124482	1.07025	0.284505	0.510751
ENSMUSG00000005800.3	protein_coding	Mmp8	111.903	-1.01649	0.5227	-1.94469	0.0518119	0.151065
ENSMUSG00000005802.12	protein_coding	Slc30a4	3156.99	-0.367622	0.128406	-2.86296	0.00419708	0.0202844
ENSMUSG00000005803.14	protein_coding	Sqor	13695.5	-1.03915	0.15509	-6.70029	2.08006e-11	6.14789e-10
ENSMUSG00000005804.14	protein_coding	Bloc1s6	1535.76	-0.320631	0.138455	-2.31578	0.0205703	0.0735284
ENSMUSG00000005813.12	protein_coding	Metap1	3717.05	0.317237	0.127782	2.48264	0.0130414	0.0513045
ENSMUSG00000005823.9	protein_coding	Gpr108	760.515	0.302054	0.170209	1.77461	0.0759627	0.202885
ENSMUSG00000005824.7	protein_coding	Tnfsf14	37.6727	0.412772	0.605392	0.681826	0.495349	0.709989
ENSMUSG00000005836.9	protein_coding	Gata6	1186.95	0.256132	0.166571	1.53767	0.124129	0.290573
ENSMUSG00000005846.12	protein_coding	Rsl1d1	4677.36	0.188462	0.123245	1.52917	0.126222	0.293835
ENSMUSG00000005864.7	protein_coding	Cnga2	4.367	-3.00482	1.8746	-1.60291	0.108954	NA
ENSMUSG00000005871.14	protein_coding	Apc	4377.42	-0.0520821	0.171866	-0.303038	0.761861	0.885448
ENSMUSG00000005873.5	protein_coding	Reep5	2459.32	0.126172	0.128458	0.982199	0.326002	0.555164
ENSMUSG00000005881.13	protein_coding	Ergic3	4485.12	-0.0929701	0.120124	-0.773951	0.43896	0.661729
ENSMUSG00000005882.18	protein_coding	Uqcc1	3648.21	-0.254327	0.144564	-1.75926	0.0785326	0.207757
ENSMUSG00000005883.15	protein_coding	Spo11	2.59536	4.57629	2.59007	1.76686	0.0772519	NA
ENSMUSG00000005886.14	protein_coding	Ncoa2	4790.94	-0.124686	0.140119	-0.88986	0.373541	0.604001
ENSMUSG00000005893.14	protein_coding	Nr2c2	2634.11	-0.087238	0.12677	-0.688158	0.491353	0.70716
ENSMUSG00000005897.14	protein_coding	Nr2c1	1379.56	-0.0547785	0.149125	-0.367333	0.713371	0.857977
ENSMUSG00000005899.14	protein_coding	Smpd4	1671.93	-0.167506	0.154776	-1.08225	0.279142	0.504582
ENSMUSG00000005907.14	protein_coding	Pex1	3344.85	0.068277	0.13344	0.51167	0.608882	0.791997
ENSMUSG00000005936.19	protein_coding	Kctd20	4498.51	0.0508004	0.125473	0.40487	0.685573	0.841212
ENSMUSG00000005947.11	protein_coding	Itgae	77.498	-0.303355	0.434452	-0.698248	0.485022	0.702006
ENSMUSG00000005949.9	protein_coding	Ctns	1419.22	-0.0385145	0.150127	-0.256546	0.797529	0.903172
ENSMUSG00000005950.14	protein_coding	P2rx5	24.5351	0.324212	0.704478	0.460216	0.645361	0.816739
ENSMUSG00000005951.13	protein_coding	Shpk	2105.71	-0.889545	0.147767	-6.01994	1.74485e-09	3.94299e-08
ENSMUSG00000005952.15	protein_coding	Trpv1	7.4	2.25601	1.42932	1.57838	0.114478	0.274902
ENSMUSG00000005958.15	protein_coding	Ephb3	36.507	-0.105351	0.582432	-0.180882	0.856461	0.934135
ENSMUSG00000005968.14	protein_coding	Tuft1	1530.02	0.960676	0.141184	6.80443	1.01449e-11	3.10365e-10
ENSMUSG00000005973.6	protein_coding	Rcn1	1389.97	0.619336	0.143903	4.30385	1.67855e-05	0.000175084
ENSMUSG00000005980.15	protein_coding	Dnase1	12.9714	0.165956	1.0783	0.153905	0.877684	0.945296
ENSMUSG00000005981.11	protein_coding	Trap1	12831.7	-0.243922	0.1395	-1.74854	0.0803708	0.211632
ENSMUSG00000005982.13	protein_coding	Naa60	5502.58	-0.653322	0.166071	-3.934	8.3545e-05	0.000729099
ENSMUSG00000005983.15	protein_coding	1700037C18Rik	64.8734	0.361192	0.427749	0.8444	0.398446	0.625548
ENSMUSG00000005986.15	protein_coding	Ankrd13d	67.7999	0.16345	0.434835	0.37589	0.706999	0.854217
ENSMUSG00000006005.18	protein_coding	Tpr	10020.1	0.597864	0.187975	3.18056	0.00146992	0.00852098
ENSMUSG00000006010.14	protein_coding	Odr4	2963.41	-0.18185	0.140129	-1.29773	0.194379	0.395815
ENSMUSG00000006014.16	protein_coding	Prg4	6365.59	-0.318037	0.119837	-2.65392	0.00795621	0.0343189
ENSMUSG00000006019.15	protein_coding	Dhx34	790.655	-0.13082	0.162191	-0.806576	0.419911	0.644224
ENSMUSG00000006021.5	protein_coding	Kptn	874.623	-0.596901	0.162737	-3.6679	0.000244555	0.00187793
ENSMUSG00000006024.13	protein_coding	Napa	4378.41	0.0379392	0.119978	0.316219	0.751836	0.87991
ENSMUSG00000006050.11	protein_coding	Sra1	4204.85	0.153399	0.12155	1.26203	0.206939	0.41349
ENSMUSG00000006057.15	protein_coding	Atp5g1	12525.3	-0.424037	0.146151	-2.90136	0.00371546	0.0183482
ENSMUSG00000006058.10	protein_coding	Snf8	2229.69	-0.48888	0.142542	-3.42972	0.000604198	0.00407086
ENSMUSG00000006095.12	protein_coding	Tbcb	1229.5	0.493305	0.174012	2.83489	0.0045841	0.0218465
ENSMUSG00000006127.9	protein_coding	Inpp5k	1201.24	-0.894612	0.188218	-4.75306	2.00364e-06	2.55885e-05
ENSMUSG00000006134.4	protein_coding	Crkl	4276.82	0.112877	0.128507	0.878372	0.379742	0.610119
ENSMUSG00000006143.12	protein_coding	Upk3bl	3.13039	0.267228	1.84189	0.145084	0.884644	NA
ENSMUSG00000006154.13	protein_coding	Eps8l1	47.2475	-4.8281	0.781552	-6.17759	6.50886e-10	1.55677e-08
ENSMUSG00000006169.19	protein_coding	Clint1	10435.5	0.651362	0.117622	5.53774	3.06393e-08	5.68948e-07
ENSMUSG00000006179.9	protein_coding	Prss16	18.4587	3.03011	0.928605	3.26308	0.00110209	0.0067007
ENSMUSG00000006191.17	protein_coding	Cdkal1	700.505	-0.11167	0.168513	-0.66268	0.507536	0.718582
ENSMUSG00000006204.6	protein_coding	5430419D17Rik	1.35026	1.89578	2.96881	0.638565	0.523106	NA
ENSMUSG00000006205.13	protein_coding	Htra1	30.4194	-0.494001	0.684241	-0.721969	0.470313	0.68987
ENSMUSG00000006215.12	protein_coding	Zbtb17	720.855	-0.088589	0.172095	-0.514767	0.606716	0.790527
ENSMUSG00000006216.10	protein_coding	Clcnkb	0.427639	1.97779	4.89143	0.404337	0.685965	NA
ENSMUSG00000006218.4	protein_coding	Fam131c	389.5	0.409225	0.260342	1.57187	0.11598	0.277538
ENSMUSG00000006219.12	protein_coding	Fblim1	520.989	1.32654	0.245666	5.39977	6.67275e-08	1.15834e-06
ENSMUSG00000006221.7	protein_coding	Hspb7	8.28488	-0.197567	1.24399	-0.158817	0.873813	0.943034
ENSMUSG00000006235.6	protein_coding	Epor	241.077	0.401974	0.324868	1.23735	0.215958	0.425134
ENSMUSG00000006241.16	protein_coding	Ccdc159	288.83	-0.471695	0.230001	-2.05084	0.0402828	0.124549
ENSMUSG00000006262.15	protein_coding	Mob1b	6894.88	0.327967	0.140757	2.33002	0.0198051	0.0713682
ENSMUSG00000006269.7	protein_coding	Atp6v1b1	4.76935	0.10582	1.46428	0.0722674	0.942389	NA
ENSMUSG00000006273.14	protein_coding	Atp6v1b2	7355.45	0.443006	0.120931	3.6633	0.000248991	0.00190893
ENSMUSG00000006276.10	protein_coding	Eps15l1	2076.59	0.01622	0.133731	0.121288	0.903463	0.957206
ENSMUSG00000006281.8	protein_coding	Tep1	2539.55	0.0908693	0.157196	0.578062	0.563222	0.76206
ENSMUSG00000006288.8	protein_coding	Ttc5	1032.3	-0.311619	0.174122	-1.78966	0.0735082	0.198074
ENSMUSG00000006289.14	protein_coding	Osgep	2087.16	-0.747415	0.138718	-5.38801	7.12437e-08	1.22675e-06
ENSMUSG00000006299.13	protein_coding	Aamp	9388.41	0.106124	0.123491	0.859369	0.390137	0.619805
ENSMUSG00000006301.17	protein_coding	Tmbim1	3864.41	0.302657	0.127933	2.36575	0.0179938	0.0664017
ENSMUSG00000006304.14	protein_coding	Arpc2	11688.5	0.138355	0.133597	1.03561	0.300384	0.528421
ENSMUSG00000006307.16	protein_coding	Kmt2b	2968.2	0.00284912	0.133788	0.0212958	0.98301	0.992426
ENSMUSG00000006310.10	protein_coding	Zbtb32	17.3511	-1.52962	0.850922	-1.79761	0.072239	0.195463
ENSMUSG00000006311.8	protein_coding	Etv2	1.487	-4.25192	3.19279	-1.33172	0.182951	NA
ENSMUSG00000006313.5	protein_coding	Upk1a	16.5175	1.36487	0.845116	1.615	0.10631	0.260801
ENSMUSG00000006315.9	protein_coding	Tmem147	4246.62	-0.105114	0.141361	-0.743585	0.457128	0.678109
ENSMUSG00000006333.14	protein_coding	Rps9	22965.4	0.179962	0.136098	1.3223	0.186069	0.384402
ENSMUSG00000006335.16	protein_coding	Tfpt	538.682	0.0437795	0.19228	0.227686	0.81989	0.915933
ENSMUSG00000006342.15	protein_coding	Susd2	185.307	0.339678	0.275794	1.23164	0.218085	0.427831
ENSMUSG00000006344.17	protein_coding	Ggt5	80.4713	0.511174	0.420583	1.21539	0.224216	0.435978
ENSMUSG00000006345.10	protein_coding	Ggt1	31.5888	2.22865	0.823205	2.70728	0.00678365	0.0301702
ENSMUSG00000006356.10	protein_coding	Crip2	5048.02	0.678624	0.13831	4.90655	9.26931e-07	1.27464e-05
ENSMUSG00000006360.11	protein_coding	Crip1	492.081	0.693544	0.188201	3.68513	0.000228583	0.00176446
ENSMUSG00000006362.16	protein_coding	Cbfa2t3	350.62	0.338606	0.240678	1.40688	0.159462	0.345744
ENSMUSG00000006369.14	protein_coding	Fbln1	95.3243	-0.474174	0.384832	-1.23216	0.21789	0.427603
ENSMUSG00000006373.10	protein_coding	Pgrmc1	46839.8	-0.305179	0.15711	-1.94245	0.0520824	0.151715
ENSMUSG00000006378.15	protein_coding	Gcat	4532.44	-0.665356	0.125477	-5.30261	1.14161e-07	1.88778e-06
ENSMUSG00000006386.15	protein_coding	Tek	1517.44	-0.297922	0.143574	-2.07503	0.0379833	0.11913
ENSMUSG00000006389.13	protein_coding	Mpl	64.0409	0.636038	0.755145	0.842273	0.399635	0.626285
ENSMUSG00000006390.15	protein_coding	Elovl1	2887.83	0.447308	0.126263	3.54267	0.000396091	0.00284883
ENSMUSG00000006392.16	protein_coding	Med8	2634.97	-0.0171674	0.13109	-0.130959	0.895808	0.95352
ENSMUSG00000006395.16	polymorphic_pseudogene	Hyi	3391.13	-1.02219	0.152074	-6.72167	1.79649e-11	5.35929e-10
ENSMUSG00000006398.15	protein_coding	Cdc20	2995.99	0.522827	0.135244	3.86581	0.00011072	0.000928655
ENSMUSG00000006403.13	protein_coding	Adamts4	224.894	0.905215	0.25241	3.58629	0.000335416	0.00247156
ENSMUSG00000006411.12	protein_coding	Nectin4	47.2455	0.616223	0.602778	1.02231	0.306636	0.534815
ENSMUSG00000006412.10	protein_coding	Pfdn2	2145.29	-0.0679848	0.147619	-0.460542	0.645127	0.816658
ENSMUSG00000006418.17	protein_coding	Rnf114	4494.62	0.0609707	0.12553	0.485705	0.627177	0.804339
ENSMUSG00000006423.15	protein_coding	C330007P06Rik	2676.02	-0.0435686	0.137973	-0.315777	0.752172	0.879972
ENSMUSG00000006435.15	protein_coding	Neurl1a	103.661	1.37612	0.381268	3.60932	0.000307005	0.00229322
ENSMUSG00000006442.10	protein_coding	Srm	2096.68	0.545088	0.151347	3.60158	0.000316284	0.00234717
ENSMUSG00000006445.3	protein_coding	Epha2	3354.27	0.916219	0.142936	6.40998	1.45536e-10	3.81376e-09
ENSMUSG00000006456.10	protein_coding	Rbm14	2044.56	0.256574	0.132259	1.93994	0.0523872	0.152418
ENSMUSG00000006457.3	protein_coding	Actn3	2.79931	-0.126224	2.05875	-0.0613111	0.951111	NA
ENSMUSG00000006462.6	lincRNA	A530013C23Rik	11.5536	0.872578	1.04173	0.837626	0.402241	0.628629
ENSMUSG00000006463.13	protein_coding	Zdhhc24	275.792	-0.0752836	0.229047	-0.328681	0.742397	0.874548
ENSMUSG00000006464.8	protein_coding	Bbs1	163.724	-0.293268	0.283526	-1.03436	0.300967	0.528918
ENSMUSG00000006471.18	protein_coding	Ndor1	1035.24	0.257408	0.165539	1.55496	0.119955	0.283895
ENSMUSG00000006476.19	protein_coding	Nsmf	6716.62	-0.202345	0.132388	-1.52843	0.126407	0.294122
ENSMUSG00000006494.11	protein_coding	Pdk1	3557.1	-0.786118	0.132892	-5.91546	3.30944e-09	7.18931e-08
ENSMUSG00000006498.16	protein_coding	Ptbp1	13537.8	0.057849	0.117073	0.494128	0.621216	0.800127
ENSMUSG00000006517.5	protein_coding	Mvd	979.231	-0.635534	0.195846	-3.24507	0.00117422	0.00706964
ENSMUSG00000006519.11	protein_coding	Cyba	1521.79	0.831838	0.186291	4.46526	7.99725e-06	8.92917e-05
ENSMUSG00000006522.17	protein_coding	Itih3	207755	-0.576543	0.109147	-5.28225	1.27604e-07	2.08492e-06
ENSMUSG00000006526.13	protein_coding	Tmem110	1553.25	-0.114793	0.145785	-0.78741	0.431042	0.6546
ENSMUSG00000006527.16	protein_coding	Sfmbt1	4432.99	-0.179083	0.142653	-1.25537	0.209343	0.416299
ENSMUSG00000006529.16	protein_coding	Itih1	81909.3	-1.64247	0.164135	-10.0068	1.42296e-23	1.45187e-21
ENSMUSG00000006538.12	protein_coding	Ihh	314.939	0.463711	0.229617	2.0195	0.0434357	0.131812
ENSMUSG00000006542.13	protein_coding	Prkag3	2.51308	0.796522	2.00897	0.396483	0.691749	NA
ENSMUSG00000006546.3	protein_coding	Cryba2	0.925098	-3.56412	4.61479	-0.772325	0.439922	NA
ENSMUSG00000006567.11	protein_coding	Atp7b	4570.55	-0.507287	0.206747	-2.45366	0.0141409	0.0547538
ENSMUSG00000006574.15	protein_coding	Slc4a1	3579.75	2.1777	1.19276	1.82578	0.0678839	0.186742
ENSMUSG00000006575.14	protein_coding	Rundc3a	140.218	0.530198	0.325009	1.63134	0.102819	0.254506
ENSMUSG00000006576.16	protein_coding	Slc4a3	87.6128	0.563323	0.386778	1.45645	0.145268	0.32346
ENSMUSG00000006585.3	protein_coding	Cdt1	1744.77	0.576828	0.135857	4.24585	2.17771e-05	0.000221842
ENSMUSG00000006586.15	protein_coding	Runx1t1	26.8619	0.574826	0.716436	0.80234	0.422356	0.646373
ENSMUSG00000006587.6	protein_coding	Snai3	145.679	0.131918	0.331583	0.397843	0.690746	0.843781
ENSMUSG00000006589.8	protein_coding	Aprt	4296.4	1.12955	0.133607	8.45427	2.80841e-17	1.69406e-15
ENSMUSG00000006599.13	protein_coding	Gtf2h1	2926.84	0.427264	0.138822	3.07778	0.00208547	0.0114263
ENSMUSG00000006611.15	protein_coding	Hfe	3123.87	0.222907	0.130763	1.70466	0.088257	0.227015
ENSMUSG00000006638.14	processed_transcript	Abhd1	235.098	0.0229753	0.243144	0.0944924	0.924718	0.965856
ENSMUSG00000006641.12	protein_coding	Slc5a6	1079.77	1.26528	0.193948	6.52381	6.85436e-11	1.88637e-09
ENSMUSG00000006642.3	protein_coding	Tcf23	11.1468	1.95865	1.10284	1.77601	0.075732	0.202571
ENSMUSG00000006649.17	protein_coding	Nphs1	20.7183	1.59565	0.857684	1.86042	0.0628265	0.175984
ENSMUSG00000006651.8	protein_coding	Aplp1	584.823	1.04748	0.214032	4.89402	9.87968e-07	1.34692e-05
ENSMUSG00000006673.14	protein_coding	Qrich1	3818.24	-0.0740072	0.134816	-0.548951	0.583039	0.775418
ENSMUSG00000006675.10	protein_coding	P4htm	9.46901	0.748051	1.15012	0.650411	0.515427	0.724582
ENSMUSG00000006676.16	protein_coding	Usp19	7079.85	-0.0756282	0.126569	-0.597527	0.550156	0.751645
ENSMUSG00000006678.6	protein_coding	Pola1	1265.14	0.0339015	0.147894	0.229228	0.818691	0.915373
ENSMUSG00000006699.17	protein_coding	Cdc42	19598.6	0.246504	0.11132	2.21437	0.0268034	0.0902619
ENSMUSG00000006705.12	protein_coding	Pknox1	1108.96	0.115349	0.175575	0.65698	0.511194	0.721486
ENSMUSG00000006711.15	protein_coding	D130043K22Rik	608.285	-0.906947	0.336938	-2.69173	0.00710818	0.031359
ENSMUSG00000006715.11	protein_coding	Gmnn	1203.51	0.0942591	0.171312	0.550218	0.58217	0.774676
ENSMUSG00000006717.7	protein_coding	Acot13	3832.19	-0.268253	0.127573	-2.10274	0.0354887	0.112762
ENSMUSG00000006720.16	protein_coding	Zfp184	42.9822	0.993202	0.533976	1.86001	0.0628836	0.176118
ENSMUSG00000006724.12	protein_coding	Cyp27b1	6.0904	-0.429243	1.62962	-0.263401	0.792242	NA
ENSMUSG00000006728.12	protein_coding	Cdk4	5742.24	0.351857	0.12625	2.787	0.00531989	0.0246965
ENSMUSG00000006731.10	protein_coding	B4galnt1	6840.95	-0.16918	0.155859	-1.08547	0.277714	0.5027
ENSMUSG00000006732.14	protein_coding	Mettl1	1044.49	0.472936	0.16282	2.90465	0.00367668	0.0182144
ENSMUSG00000006736.9	protein_coding	Tspan31	19806.4	0.218107	0.114241	1.90919	0.0562381	0.16137
ENSMUSG00000006740.13	protein_coding	Kif5b	6570.2	0.23026	0.131692	1.74847	0.0803825	0.211632
ENSMUSG00000006763.14	protein_coding	Saal1	698.582	0.224335	0.187396	1.19712	0.231262	0.446149
ENSMUSG00000006777.7	protein_coding	Krt23	2471.3	0.643937	0.228523	2.81782	0.00483505	0.0227765
ENSMUSG00000006782.16	protein_coding	Cnp	1018.21	-0.0975306	0.19145	-0.509431	0.61045	0.793122
ENSMUSG00000006784.14	protein_coding	Ttc25	16.6455	0.608784	0.826912	0.736213	0.461601	0.682002
ENSMUSG00000006800.14	protein_coding	Sulf2	2313.06	-0.645776	0.154617	-4.17661	2.95888e-05	0.000293622
ENSMUSG00000006818.5	protein_coding	Sod2	13811.4	-0.479333	0.175745	-2.72744	0.00638279	0.0286665
ENSMUSG00000006850.7	protein_coding	Tmco6	368.4	0.273361	0.220261	1.24108	0.214576	0.423495
ENSMUSG00000006906.10	protein_coding	Stambp	1007.47	0.0590389	0.155359	0.380015	0.703934	0.852131
ENSMUSG00000006920.14	protein_coding	Ezh1	1296.52	0.219345	0.152907	1.4345	0.15143	0.333494
ENSMUSG00000006930.15	protein_coding	Hap1	208.258	0.795388	0.306371	2.59616	0.00942715	0.0394829
ENSMUSG00000006931.15	protein_coding	P3h4	133.059	-0.276685	0.316705	-0.873637	0.382316	0.612817
ENSMUSG00000006932.17	protein_coding	Ctnnb1	26831.7	0.495647	0.124631	3.97692	6.98149e-05	0.000624913
ENSMUSG00000006941.5	protein_coding	Eif1b	1158.7	-0.196176	0.150812	-1.3008	0.193326	0.394256
ENSMUSG00000006958.14	protein_coding	Chrd	418.157	-0.433875	0.209562	-2.07039	0.0384155	0.120112
ENSMUSG00000006998.16	protein_coding	Psmd2	13851.3	0.0502867	0.127214	0.395292	0.692627	0.844839
ENSMUSG00000007021.4	protein_coding	Syngr3	14.8097	0.412844	0.872701	0.473065	0.636167	0.810881
ENSMUSG00000007029.16	protein_coding	Vars	6580.88	0.87172	0.120111	7.2576	3.9402e-13	1.43146e-11
ENSMUSG00000007030.8	protein_coding	Vwa7	41.9495	0.77843	0.53936	1.44325	0.14895	0.329053
ENSMUSG00000007033.4	protein_coding	Hspa1l	5.54671	0.487619	1.47535	0.33051	0.741015	NA
ENSMUSG00000007034.15	protein_coding	Slc44a4	204.098	1.28831	0.458097	2.8123	0.00491885	0.0231145
ENSMUSG00000007035.15	protein_coding	Msh5	368.606	-0.793894	0.223592	-3.55064	0.0003843	0.00277338
ENSMUSG00000007036.15	protein_coding	Abhd16a	2844.05	-0.280124	0.155894	-1.79689	0.0723525	0.195652
ENSMUSG00000007038.5	protein_coding	Neu1	4406.74	0.0181866	0.125901	0.144452	0.885144	0.948591
ENSMUSG00000007039.12	protein_coding	Ddah2	487.693	-0.057416	0.191838	-0.299294	0.764716	0.887097
ENSMUSG00000007041.9	protein_coding	Clic1	2218.41	0.337482	0.131402	2.56833	0.0102191	0.0421464
ENSMUSG00000007050.17	protein_coding	Lsm2	1598.32	0.321053	0.146602	2.18996	0.0285272	0.0948874
ENSMUSG00000007080.14	protein_coding	Pole	1531.4	-0.0987961	0.156899	-0.62968	0.528904	0.735048
ENSMUSG00000007097.14	protein_coding	Atp1a2	53.345	1.57385	0.56471	2.787	0.00531982	0.0246965
ENSMUSG00000007107.6	protein_coding	Atp1a4	18.0506	1.65788	0.864925	1.91678	0.0552653	0.159174
ENSMUSG00000007122.11	protein_coding	Casq1	26.1006	1.67654	0.715065	2.3446	0.0190477	0.0693964
ENSMUSG00000007207.10	protein_coding	Stx1a	211.64	-0.569162	0.282026	-2.01812	0.0435789	0.132205
ENSMUSG00000007216.6	protein_coding	Zfp775	347.68	-0.163577	0.217418	-0.752362	0.451833	0.673466
ENSMUSG00000007279.14	protein_coding	Scube2	2.44852	-0.43153	2.03235	-0.21233	0.831849	NA
ENSMUSG00000007338.9	protein_coding	Mrpl49	3074.2	-0.46439	0.137074	-3.38787	0.000704382	0.00462721
ENSMUSG00000007379.15	protein_coding	Dennd2c	163.794	0.301027	0.298916	1.00706	0.313906	0.542631
ENSMUSG00000007411.16	protein_coding	Mark3	3489.98	0.200116	0.133309	1.50114	0.133319	0.304915
ENSMUSG00000007415.15	protein_coding	Gatad1	4047.82	-0.106565	0.128083	-0.831998	0.40541	0.631575
ENSMUSG00000007458.14	protein_coding	M6pr	12055.1	0.0400082	0.115393	0.346712	0.728808	0.86741
ENSMUSG00000007476.18	protein_coding	Lrrc8a	1936.41	-0.04251	0.133997	-0.317245	0.751057	0.879696
ENSMUSG00000007564.15	protein_coding	Ppp2r1a	5938.95	0.294073	0.124464	2.36271	0.0181421	0.0667569
ENSMUSG00000007570.16	protein_coding	Fance	536.98	-0.361087	0.2201	-1.64056	0.10089	0.250832
ENSMUSG00000007589.9	protein_coding	Tinf2	1473.84	0.321173	0.149837	2.14349	0.032074	0.104176
ENSMUSG00000007591.15	protein_coding	Tssk4	11.6181	-0.792559	0.987709	-0.802421	0.422309	0.646353
ENSMUSG00000007594.10	protein_coding	Hapln4	193.49	0.665478	0.270101	2.46381	0.0137467	0.0535084
ENSMUSG00000007603.9	protein_coding	Dus3l	1275.66	0.206099	0.148134	1.39131	0.164132	0.353037
ENSMUSG00000007610.15	protein_coding	Gtpbp3	786.323	0.0888701	0.172255	0.515921	0.605909	0.789924
ENSMUSG00000007613.15	protein_coding	Tgfbr1	3579.62	0.661545	0.126057	5.248	1.5376e-07	2.46401e-06
ENSMUSG00000007617.18	protein_coding	Homer1	1776.54	-0.0511303	0.154368	-0.331224	0.740476	0.873274
ENSMUSG00000007646.13	protein_coding	Rad51c	341.866	0.387463	0.243152	1.5935	0.111048	0.269398
ENSMUSG00000007655.16	protein_coding	Cav1	134.02	-0.560996	0.325792	-1.72195	0.0850794	0.221017
ENSMUSG00000007656.13	protein_coding	Arpp19	5543.71	0.525396	0.149782	3.50774	0.000451922	0.00318354
ENSMUSG00000007659.18	protein_coding	Bcl2l1	3524.22	0.0497678	0.134616	0.369702	0.711605	0.856783
ENSMUSG00000007670.10	protein_coding	Khsrp	6600.46	0.167474	0.128835	1.29991	0.193633	0.394673
ENSMUSG00000007682.6	protein_coding	Dio2	5.31401	0.330698	1.87233	0.176623	0.859804	NA
ENSMUSG00000007721.6	protein_coding	Ccdc124	1803.59	0.242035	0.146437	1.65282	0.0983671	0.246464
ENSMUSG00000007739.10	protein_coding	Cct4	9712.61	0.0750269	0.118001	0.635817	0.524895	0.731566
ENSMUSG00000007777.9	protein_coding	0610009B22Rik	1279.07	-0.276283	0.147042	-1.87893	0.0602536	0.170369
ENSMUSG00000007783.10	protein_coding	Cpt1c	57.1763	0.552955	0.462741	1.19496	0.232104	0.447234
ENSMUSG00000007805.4	protein_coding	Twist2	3.88982	0.30009	1.60849	0.186567	0.852	NA
ENSMUSG00000007812.16	protein_coding	Zfp655	3488.68	0.321082	0.136904	2.34531	0.0190113	0.0692901
ENSMUSG00000007815.13	protein_coding	Rhoa	14526.3	-0.12189	0.13044	-0.934452	0.350071	0.578485
ENSMUSG00000007817.15	protein_coding	Zmiz1	3965.71	0.249989	0.126944	1.96929	0.0489198	0.144566
ENSMUSG00000007827.10	protein_coding	Ankrd26	1015.91	-0.0808287	0.186929	-0.432404	0.665448	0.82941
ENSMUSG00000007833.15	protein_coding	Aldh16a1	3800.6	-0.310632	0.126424	-2.45706	0.0140081	0.0543164
ENSMUSG00000007836.6	protein_coding	Hnrnpa0	8892.21	0.191369	0.116496	1.64271	0.100443	0.250124
ENSMUSG00000007837.11	protein_coding	Prrg2	1506.01	-0.0975873	0.141023	-0.691995	0.48894	0.705602
ENSMUSG00000007850.16	protein_coding	Hnrnph1	12949.9	-0.00822509	0.136911	-0.0600762	0.952095	0.979204
ENSMUSG00000007867.9	protein_coding	Ift43	267.407	0.801392	0.245446	3.26505	0.00109446	0.00667322
ENSMUSG00000007872.3	protein_coding	Id3	2873.93	1.20617	0.180783	6.67192	2.5248e-11	7.36028e-10
ENSMUSG00000007877.2	protein_coding	Tcap	1.28534	-0.973385	2.66543	-0.365189	0.71497	NA
ENSMUSG00000007880.16	protein_coding	Arid1a	5971.07	-0.160838	0.130428	-1.23315	0.217519	0.427242
ENSMUSG00000007888.15	protein_coding	Crlf1	3.45745	4.99776	2.37379	2.10539	0.035257	NA
ENSMUSG00000007891.16	protein_coding	Ctsd	33515.7	0.658728	0.195216	3.37436	0.000739869	0.00482216
ENSMUSG00000007892.8	protein_coding	Rplp1	29658.1	0.405779	0.138727	2.92502	0.00344433	0.0172414
ENSMUSG00000007908.14	protein_coding	Hmgcll1	20.4988	0.668482	0.844575	0.791501	0.428652	0.652157
ENSMUSG00000007946.11	protein_coding	Phox2a	0.427639	1.97779	4.89143	0.404337	0.685965	NA
ENSMUSG00000007950.9	protein_coding	Abhd8	303.389	0.378607	0.23513	1.61021	0.107353	0.262725
ENSMUSG00000007987.12	protein_coding	Ift22	315.426	-0.141005	0.261331	-0.539564	0.589498	0.780221
ENSMUSG00000007989.7	protein_coding	Fzd3	314.299	1.0875	0.24796	4.38577	1.15578e-05	0.000125397
ENSMUSG00000008028.15	protein_coding	1700008O03Rik	2.64236	0.475645	1.9734	0.241029	0.809533	NA
ENSMUSG00000008035.12	protein_coding	Mid1ip1	3003.58	-0.415342	0.150597	-2.75797	0.00581616	0.0265838
ENSMUSG00000008036.11	protein_coding	Ap2s1	4033.42	0.00401885	0.122239	0.0328769	0.973773	0.988977
ENSMUSG00000008090.14	protein_coding	Fgfrl1	1841.42	-0.141687	0.135102	-1.04874	0.294296	0.521338
ENSMUSG00000008129.14	protein_coding	4930432K21Rik	36.5944	0.563502	0.600724	0.938037	0.348225	0.576711
ENSMUSG00000008136.14	protein_coding	Fhl2	73.4284	0.0787007	0.427138	0.184251	0.853816	0.932895
ENSMUSG00000008140.17	protein_coding	Emc10	3800.38	-0.728018	0.147801	-4.92568	8.40683e-07	1.16517e-05
ENSMUSG00000008153.11	protein_coding	Clstn3	119.372	1.17145	0.384244	3.04872	0.00229822	0.0123937
ENSMUSG00000008167.14	protein_coding	Fbxw9	2379.22	-0.26369	0.131347	-2.00758	0.0446878	0.134844
ENSMUSG00000008193.13	protein_coding	Spib	281.536	-0.736271	0.326642	-2.25406	0.0241922	0.083562
ENSMUSG00000008200.14	protein_coding	Fnbp4	2651.1	-0.2066	0.144729	-1.42749	0.153438	0.336632
ENSMUSG00000008206.16	protein_coding	Cers4	259.86	0.243653	0.366332	0.665114	0.505977	0.717774
ENSMUSG00000008226.14	protein_coding	Scrn3	4033.26	-0.303016	0.126069	-2.40358	0.0162356	0.0610887
ENSMUSG00000008301.11	protein_coding	Phax	1593.3	0.327552	0.144357	2.26903	0.0232663	0.0809236
ENSMUSG00000008305.18	protein_coding	Tle1	3796	-0.51048	0.166744	-3.06145	0.00220268	0.0119728
ENSMUSG00000008307.11	protein_coding	1700109H08Rik	88.1665	-0.304645	0.388984	-0.783183	0.43352	0.657218
ENSMUSG00000008318.10	protein_coding	Relt	195.444	0.00737264	0.281343	0.0262052	0.979094	0.990506
ENSMUSG00000008333.12	protein_coding	Snrpb2	1818.56	0.37091	0.138598	2.67616	0.00744716	0.0326229
ENSMUSG00000008348.9	protein_coding	Ubc	85660.8	0.073538	0.120662	0.609454	0.542224	0.744866
ENSMUSG00000008373.16	protein_coding	Prpf31	1558.71	0.466797	0.150653	3.09849	0.00194512	0.0107556
ENSMUSG00000008384.8	protein_coding	Sertad1	698.27	0.825751	0.209621	3.93926	8.17331e-05	0.000716547
ENSMUSG00000008393.9	protein_coding	Carhsp1	8234.59	-0.502342	0.121502	-4.13445	3.55808e-05	0.000342111
ENSMUSG00000008398.15	protein_coding	Elk3	1580.44	-0.119136	0.139376	-0.854778	0.392674	0.621218
ENSMUSG00000008429.8	protein_coding	Herpud2	2510.42	-0.142432	0.135469	-1.0514	0.293075	0.520197
ENSMUSG00000008435.15	protein_coding	Rdh13	934.777	0.171148	0.160322	1.06753	0.285733	0.511773
ENSMUSG00000008438.3	protein_coding	Adam21	0.916138	1.13959	3.98622	0.285881	0.774969	NA
ENSMUSG00000008450.8	protein_coding	Nutf2	2111.31	0.14199	0.165182	0.859595	0.390012	0.619665
ENSMUSG00000008461.6	protein_coding	Fut1	56.7285	0.137585	0.47006	0.292697	0.769754	0.889826
ENSMUSG00000008475.13	protein_coding	Arpc5	8688.37	0.172516	0.114814	1.50256	0.132951	0.304292
ENSMUSG00000008482.8	protein_coding	Rnf151	1.55608	-0.486241	2.79941	-0.173694	0.862106	NA
ENSMUSG00000008489.18	protein_coding	Elavl2	0.427639	1.97779	4.89143	0.404337	0.685965	NA
ENSMUSG00000008496.19	protein_coding	Pou2f2	413.607	-1.01746	0.24595	-4.13683	3.52137e-05	0.000339091
ENSMUSG00000008540.11	protein_coding	Mgst1	74577.4	-0.316726	0.154836	-2.04556	0.0407998	0.125817
ENSMUSG00000008575.17	protein_coding	Nfib	9172.37	-0.499237	0.13881	-3.59655	0.000322469	0.00238734
ENSMUSG00000008590.4	protein_coding	Htr3b	2.86012	-0.691905	1.94394	-0.355929	0.721893	NA
ENSMUSG00000008601.12	protein_coding	Rab25	7.68683	1.47372	1.32009	1.11638	0.264261	0.487176
ENSMUSG00000008604.11	protein_coding	Ubqln4	4139.44	-0.210868	0.126638	-1.66513	0.0958873	0.241221
ENSMUSG00000008658.16	protein_coding	Rbfox1	7.22615	-0.743367	1.21106	-0.613813	0.539339	0.743047
ENSMUSG00000008668.14	protein_coding	Rps18	22154.5	0.0875048	0.119473	0.732421	0.463912	0.683889
ENSMUSG00000008682.13	protein_coding	Rpl10	12251.3	0.318574	0.126097	2.52643	0.0115228	0.0464937
ENSMUSG00000008683.16	protein_coding	Rps15a	11614.2	0.374868	0.136386	2.74859	0.00598531	0.0271933
ENSMUSG00000008690.15	protein_coding	Ncaph2	5624.71	0.19454	0.118444	1.64246	0.100494	0.250218
ENSMUSG00000008730.17	protein_coding	Hipk1	5861.85	0.0453552	0.122122	0.371392	0.710345	0.85611
ENSMUSG00000008734.9	protein_coding	Gprc5b	674.505	2.88285	0.24089	11.9675	5.25927e-33	1.09656e-30
ENSMUSG00000008763.16	protein_coding	Man1a2	3827.62	-0.110419	0.13344	-0.827481	0.407964	0.634244
ENSMUSG00000008822.15	protein_coding	Acyp1	255.824	-0.301115	0.260823	-1.15448	0.248303	0.467277
ENSMUSG00000008843.4	protein_coding	Cldn13	130.311	2.56394	1.20889	2.12091	0.033929	0.109016
ENSMUSG00000008845.9	protein_coding	Cd163	595.224	-1.59217	0.237284	-6.70998	1.94647e-11	5.78319e-10
ENSMUSG00000008855.17	protein_coding	Hdac5	2461.82	-0.861649	0.204859	-4.20605	2.59871e-05	0.000260305
ENSMUSG00000008859.8	protein_coding	Rala	2699.15	0.205344	0.1263	1.62584	0.103984	0.25661
ENSMUSG00000008892.12	protein_coding	Vdac3	9408.23	0.152408	0.121009	1.25947	0.207859	0.414509
ENSMUSG00000008932.9	protein_coding	Slc1a7	2.50125	-1.19279	2.08595	-0.571821	0.567444	NA
ENSMUSG00000008958.14	protein_coding	Vps72	1325.77	-0.0682321	0.144219	-0.473114	0.636132	0.810881
ENSMUSG00000008976.16	protein_coding	Gabpa	4919.39	-0.108793	0.119028	-0.914011	0.360711	0.590322
ENSMUSG00000008999.7	protein_coding	Bmp7	383.839	1.84006	0.266207	6.91215	4.77378e-12	1.50116e-10
ENSMUSG00000009013.5	protein_coding	Dynll1	4506.67	0.426139	0.152342	2.79726	0.00515387	0.024048
ENSMUSG00000009030.14	protein_coding	Pdcl	2835.59	-0.144641	0.144686	-0.999688	0.317461	0.546346
ENSMUSG00000009035.15	protein_coding	Tmem184b	2692.09	0.13509	0.140884	0.958868	0.337625	0.566728
ENSMUSG00000009070.14	protein_coding	Rsph14	1.27704	0.252102	3.12781	0.0806001	0.93576	NA
ENSMUSG00000009073.16	protein_coding	Nf2	2482.03	-0.566014	0.171457	-3.3012	0.000962717	0.006017
ENSMUSG00000009075.2	protein_coding	Cabp7	0.914651	1.14536	3.42694	0.334222	0.738212	NA
ENSMUSG00000009076.10	protein_coding	Zmat5	302.759	0.0687983	0.222068	0.309807	0.756708	0.882757
ENSMUSG00000009079.16	protein_coding	Ewsr1	12659.8	0.188579	0.153551	1.22812	0.219402	0.429489
ENSMUSG00000009090.17	protein_coding	Ap1b1	8884.08	-0.15726	0.1508	-1.04284	0.297024	0.524633
ENSMUSG00000009092.5	protein_coding	Derl3	20.2575	-0.415614	0.815768	-0.509476	0.610419	0.793122
ENSMUSG00000009093.7	protein_coding	Gstt4	0.939214	1.07914	3.40213	0.317196	0.751095	NA
ENSMUSG00000009097.10	protein_coding	Tbx1	2.93154	4.76766	2.52328	1.88947	0.0588288	NA
ENSMUSG00000009108.15	protein_coding	Gnat2	67.3897	-0.380626	0.528726	-0.719893	0.471591	0.690858
ENSMUSG00000009112.4	protein_coding	Bcl2l13	5976.46	-0.187179	0.194232	-0.963691	0.335201	0.564393
ENSMUSG00000009114.17	protein_coding	2610028H24Rik	1.03302	-0.489232	3.26778	-0.149714	0.88099	NA
ENSMUSG00000009115.5	protein_coding	Spatc1l	0.929425	1.45732	3.3987	0.428787	0.668078	NA
ENSMUSG00000009145.6	protein_coding	Dqx1	3306.04	-0.285307	0.128847	-2.21431	0.0268075	0.0902619
ENSMUSG00000009185.2	protein_coding	Ccl8	2.84772	3.11658	2.391	1.30346	0.192418	NA
ENSMUSG00000009207.15	protein_coding	Lnpk	878.095	0.149311	0.17759	0.840762	0.400481	0.626798
ENSMUSG00000009210.10	protein_coding	Prr29	0.427639	1.97779	4.89143	0.404337	0.685965	NA
ENSMUSG00000009216.7	protein_coding	Fam163b	1.69366	-2.80061	2.78491	-1.00564	0.31459	NA
ENSMUSG00000009246.14	protein_coding	Trpm5	0.950806	-1.47263	3.92154	-0.375524	0.707271	NA
ENSMUSG00000009248.6	protein_coding	Ascl2	3.26067	1.4611	1.84163	0.793372	0.427561	NA
ENSMUSG00000009281.6	protein_coding	Rarres2	44205.4	-0.864553	0.159427	-5.42287	5.8649e-08	1.03306e-06
ENSMUSG00000009291.13	protein_coding	Pttg1ip	17078.5	-0.210227	0.1215	-1.73026	0.0835832	0.217957
ENSMUSG00000009292.18	protein_coding	Trpm2	761.144	0.310061	0.192472	1.61094	0.107193	0.26257
ENSMUSG00000009293.17	protein_coding	Ube2g2	3616.29	0.163767	0.129595	1.26368	0.206344	0.412609
ENSMUSG00000009350.13	protein_coding	Mpo	839.064	1.17143	1.15594	1.0134	0.310871	0.539065
ENSMUSG00000009356.12	protein_coding	Lpo	0.423959	1.96643	4.89227	0.401947	0.687723	NA
ENSMUSG00000009376.15	protein_coding	Met	10106	-0.681407	0.184201	-3.69926	0.00021623	0.00167856
ENSMUSG00000009378.3	protein_coding	Slc16a12	8201.65	-0.119817	0.145334	-0.824428	0.409696	0.635876
ENSMUSG00000009394.13	protein_coding	Syn2	19.7388	0.912624	0.833066	1.0955	0.273298	0.498185
ENSMUSG00000009406.13	protein_coding	Elk1	849.327	-0.25537	0.167258	-1.52681	0.126809	0.2947
ENSMUSG00000009418.15	protein_coding	Nav1	733.334	-0.278888	0.254034	-1.09783	0.272277	0.496892
ENSMUSG00000009470.17	protein_coding	Tnpo1	10110.9	-0.026737	0.128996	-0.207271	0.835798	0.923731
ENSMUSG00000009487.10	protein_coding	Otog	1.22675	0.133829	3.0791	0.0434635	0.965332	NA
ENSMUSG00000009535.13	protein_coding	Rnmt	1089.6	0.50777	0.196174	2.58836	0.00964345	0.0402044
ENSMUSG00000009545.14	protein_coding	Kcnq1	109.806	-0.534229	0.360893	-1.4803	0.138794	0.31318
ENSMUSG00000009549.14	protein_coding	Srp14	2611.88	-0.243491	0.130715	-1.86276	0.0624961	0.175186
ENSMUSG00000009551.2	protein_coding	6330409D20Rik	0.427639	1.97779	4.89143	0.404337	0.685965	NA
ENSMUSG00000009555.16	protein_coding	Cdk9	3807.12	0.265643	0.142014	1.87054	0.0614091	0.172847
ENSMUSG00000009563.16	protein_coding	Tor2a	2901.7	0.0737713	0.143097	0.515533	0.606181	0.790144
ENSMUSG00000009566.12	protein_coding	Fpgs	8465.97	-0.57586	0.154728	-3.72176	0.00019784	0.00155659
ENSMUSG00000009569.14	protein_coding	Mkl2	3546.99	0.383091	0.145063	2.64087	0.00826941	0.0355022
ENSMUSG00000009575.14	protein_coding	Cbx5	5706.45	0.201383	0.133443	1.50913	0.131265	0.301583
ENSMUSG00000009585.18	protein_coding	Apobec3	1267.31	2.01318	0.218539	9.212	3.20107e-20	2.53731e-18
ENSMUSG00000009588.9	protein_coding	St6galnac1	0.913656	1.12835	3.42855	0.329106	0.742076	NA
ENSMUSG00000009596.9	protein_coding	Taf7l	1.46899	3.74068	3.23468	1.15643	0.247505	NA
ENSMUSG00000009614.16	protein_coding	Sardh	64269.9	-0.988712	0.129677	-7.62444	2.45089e-14	1.02425e-12
ENSMUSG00000009621.18	protein_coding	Vav2	6142.78	0.125203	0.14067	0.89005	0.373439	0.603887
ENSMUSG00000009628.14	protein_coding	Tex15	5.98212	0.119265	1.38972	0.0858195	0.93161	NA
ENSMUSG00000009630.10	protein_coding	Ppp2cb	3413.65	0.547198	0.123192	4.44181	8.9204e-06	9.91374e-05
ENSMUSG00000009633.3	protein_coding	G0s2	4290.52	0.338884	0.179214	1.89095	0.0586314	0.166741
ENSMUSG00000009640.11	protein_coding	Dmap1	1154.66	-0.0600933	0.150668	-0.398847	0.690006	0.843414
ENSMUSG00000009646.13	protein_coding	Pla2g12b	5034.51	-0.154395	0.11941	-1.29298	0.196019	0.398185
ENSMUSG00000009647.13	protein_coding	Mcu	1656.49	0.226361	0.141407	1.60077	0.109428	0.266561
ENSMUSG00000009654.4	protein_coding	Oit3	3067.73	-0.242218	0.126704	-1.91168	0.0559177	0.160619
ENSMUSG00000009670.11	protein_coding	Tex11	3.85248	0.750637	1.68219	0.446226	0.655434	NA
ENSMUSG00000009681.10	protein_coding	Bcr	3690.01	-0.0137417	0.127942	-0.107406	0.914467	0.961431
ENSMUSG00000009687.14	protein_coding	Fxyd5	491.094	0.839341	0.192123	4.36878	1.24943e-05	0.000134191
ENSMUSG00000009731.4	protein_coding	Kcnd1	20.6933	-0.0562018	0.757798	-0.0741646	0.940879	0.973407
ENSMUSG00000009733.9	protein_coding	Tfcp2	1619.42	-0.551154	0.14325	-3.84751	0.000119326	0.000991733
ENSMUSG00000009739.17	protein_coding	Pou6f1	754.702	-0.117486	0.166504	-0.705601	0.480436	0.698063
ENSMUSG00000009741.15	protein_coding	Ubp1	4230.7	-0.0409074	0.126028	-0.32459	0.745491	0.876387
ENSMUSG00000009772.15	protein_coding	Nuak2	1288.04	-0.093988	0.181402	-0.518119	0.604375	0.788809
ENSMUSG00000009828.15	protein_coding	Ick	1434.64	-0.407775	0.170058	-2.39785	0.0164914	0.0618453
ENSMUSG00000009863.14	protein_coding	Sdhb	11803.6	-0.358455	0.118684	-3.02024	0.00252578	0.0134209
ENSMUSG00000009876.13	protein_coding	Cox4i2	11.8457	0.779329	0.973664	0.800409	0.423474	0.647348
ENSMUSG00000009894.15	protein_coding	Snap47	4141.6	-0.601695	0.175566	-3.42717	0.000609903	0.00410353
ENSMUSG00000009905.5	protein_coding	Kdsr	1519.72	-0.259314	0.203822	-1.27225	0.203283	0.40814
ENSMUSG00000009907.17	protein_coding	Vps4b	5707.67	-0.0170971	0.132679	-0.128861	0.897468	0.954048
ENSMUSG00000009927.9	protein_coding	Rps25	18083.6	0.279002	0.122294	2.28139	0.0225251	0.0788462
ENSMUSG00000009941.10	protein_coding	Nxf2	2.12471	-0.0347687	2.18279	-0.0159286	0.987291	NA
ENSMUSG00000009995.17	protein_coding	Taz	2079.13	-0.282208	0.134341	-2.10068	0.0356687	0.11324
ENSMUSG00000010021.13	protein_coding	Kif19a	43.0882	0.914178	0.53843	1.69786	0.0895346	0.229238
ENSMUSG00000010025.19	protein_coding	Aldh3a2	22312.9	-0.276832	0.174289	-1.58835	0.112207	0.271384
ENSMUSG00000010044.12	protein_coding	Zmynd10	21.6974	1.58485	0.751406	2.10918	0.0349291	0.111436
ENSMUSG00000010045.2	protein_coding	Tmem115	1618.36	0.0709981	0.139457	0.509103	0.61068	0.79326
ENSMUSG00000010047.12	protein_coding	Hyal2	4200.27	0.233421	0.165567	1.40983	0.158591	0.344534
ENSMUSG00000010048.10	protein_coding	Ifrd2	3057.91	0.122385	0.174952	0.699537	0.484216	0.701447
ENSMUSG00000010051.15	protein_coding	Hyal1	1454.07	-2.73315	0.157231	-17.383	1.1094e-67	8.86691e-65
ENSMUSG00000010054.4	protein_coding	Tusc2	1767.98	-0.232848	0.138514	-1.68104	0.0927548	0.235329
ENSMUSG00000010057.8	protein_coding	Nprl2	601.837	-0.342291	0.178618	-1.91633	0.0553227	0.159315
ENSMUSG00000010064.15	protein_coding	Slc38a3	61729.6	-0.33652	0.116368	-2.89186	0.00382966	0.0188023
ENSMUSG00000010066.15	protein_coding	Cacna2d2	1.79648	-0.257575	2.6269	-0.0980527	0.92189	NA
ENSMUSG00000010067.13	protein_coding	Rassf1	1031.79	1.08941	0.203758	5.34659	8.96278e-08	1.51076e-06
ENSMUSG00000010080.15	protein_coding	Epn3	4.5464	1.0684	1.57091	0.680116	0.496431	NA
ENSMUSG00000010095.13	protein_coding	Slc3a2	5268.02	1.0502	0.137336	7.64694	2.05818e-14	8.71521e-13
ENSMUSG00000010097.14	protein_coding	Nxf1	8204.15	-0.254469	0.155218	-1.63943	0.101124	0.251264
ENSMUSG00000010110.17	protein_coding	Stx5a	3697.79	-0.379244	0.147175	-2.57683	0.00997111	0.0413458
ENSMUSG00000010122.14	protein_coding	Slc47a1	10586.8	-0.594755	0.134168	-4.4329	9.29737e-06	0.000102903
ENSMUSG00000010136.14	protein_coding	Pifo	0.424061	1.96671	4.89227	0.402005	0.687681	NA
ENSMUSG00000010142.12	protein_coding	Tnfrsf13b	163.803	-0.0146623	0.308753	-0.0474886	0.962124	0.983347
ENSMUSG00000010154.7	protein_coding	Spire2	406.613	2.56057	0.219303	11.6759	1.6917e-31	3.21288e-29
ENSMUSG00000010175.13	protein_coding	Prox1	16210.5	-0.505484	0.180803	-2.79577	0.00517765	0.0241447
ENSMUSG00000010205.11	protein_coding	Raver1	3014.94	0.224615	0.126653	1.77347	0.0761512	0.203193
ENSMUSG00000010277.7	protein_coding	2610507B11Rik	11079.9	-0.398174	0.158223	-2.51654	0.0118512	0.0475585
ENSMUSG00000010290.7	protein_coding	AI597479	1196.28	-0.178337	0.151857	-1.17437	0.240245	0.457615
ENSMUSG00000010307.7	protein_coding	Tmem86a	4180.54	0.789886	0.147175	5.36698	8.00642e-08	1.36152e-06
ENSMUSG00000010311.15	protein_coding	Optc	43.4987	-1.05338	0.520269	-2.02468	0.0429	0.130662
ENSMUSG00000010342.16	protein_coding	Tex14	18.3745	-0.257753	0.861338	-0.299247	0.764751	0.887097
ENSMUSG00000010358.13	protein_coding	Ifi35	1354.36	0.121398	0.14365	0.845101	0.398054	0.625449
ENSMUSG00000010362.9	protein_coding	Rdm1	328.399	0.426632	0.295882	1.4419	0.149331	0.329666
ENSMUSG00000010376.15	protein_coding	Nedd8	3444.02	-0.0453799	0.123024	-0.368872	0.712223	0.857242
ENSMUSG00000010392.8	protein_coding	Gosr1	3574.66	0.0619468	0.138715	0.446576	0.655181	0.823348
ENSMUSG00000010406.12	protein_coding	Mrpl52	3014.47	0.14597	0.133639	1.09227	0.274713	0.499661
ENSMUSG00000010453.12	protein_coding	Kansl3	4449.26	-0.314722	0.122207	-2.57532	0.0100147	0.0414892
ENSMUSG00000010461.15	protein_coding	Eya4	72.8001	0.658728	0.433982	1.51787	0.129048	0.298204
ENSMUSG00000010476.14	protein_coding	Ebf3	11.466	-0.797419	1.0962	-0.727438	0.466957	0.686897
ENSMUSG00000010492.10	antisense	Uckl1os	0.73227	-0.791901	4.31263	-0.183624	0.854308	NA
ENSMUSG00000010505.16	protein_coding	Myt1	1.77142	2.38092	2.70556	0.88001	0.378854	NA
ENSMUSG00000010517.7	protein_coding	Faf1	2481.5	0.247113	0.129339	1.91058	0.0560584	0.160951
ENSMUSG00000010529.6	protein_coding	Gm266	1.27464	3.55434	3.36786	1.05537	0.291257	NA
ENSMUSG00000010538.14	protein_coding	Tsacc	89.7719	-0.841199	0.379174	-2.2185	0.0265206	0.0895159
ENSMUSG00000010554.14	protein_coding	Mettl16	1603.51	0.337788	0.1477	2.28699	0.0221962	0.0779508
ENSMUSG00000010592.9	protein_coding	Dazl	7.7335	-0.633975	1.17456	-0.539757	0.589365	0.780099
ENSMUSG00000010601.14	protein_coding	Apol7a	6295.75	-0.997368	0.13111	-7.6071	2.80304e-14	1.16887e-12
ENSMUSG00000010607.8	protein_coding	Pigyl	644.134	0.137576	0.197916	0.695123	0.486978	0.704041
ENSMUSG00000010608.15	protein_coding	Rbm25	8261.65	0.439102	0.146166	3.00412	0.00266346	0.0139826
ENSMUSG00000010609.15	protein_coding	Psen2	4040.66	0.452059	0.152736	2.95974	0.00307896	0.0156784
ENSMUSG00000010651.4	protein_coding	Acaa1b	38055.5	0.0402675	0.165131	0.243852	0.807345	0.909366
ENSMUSG00000010660.3	protein_coding	Plcd1	68.6509	-0.227607	0.423134	-0.537909	0.59064	0.781302
ENSMUSG00000010663.4	protein_coding	Fads1	60762.7	-0.722027	0.171499	-4.2101	2.55259e-05	0.000256355
ENSMUSG00000010721.15	protein_coding	Lmbr1	551.287	-0.0882371	0.189359	-0.465977	0.641232	0.814415
ENSMUSG00000010751.15	protein_coding	Tnfrsf22	125.229	0.371816	0.329831	1.12729	0.259619	0.481439
ENSMUSG00000010755.17	protein_coding	Cars	3857.79	-0.0466745	0.140077	-0.333207	0.738978	0.872874
ENSMUSG00000010760.5	protein_coding	Phlda2	112.883	2.49956	0.373937	6.68442	2.31839e-11	6.83122e-10
ENSMUSG00000010796.11	protein_coding	Asz1	5.31796	2.83674	1.83262	1.54791	0.121644	NA
ENSMUSG00000010797.6	protein_coding	Wnt2	299.007	-0.935785	0.222466	-4.20642	2.59451e-05	0.00026002
ENSMUSG00000010825.17	protein_coding	Grid2ip	3.66651	-1.83922	1.7589	-1.04567	0.295714	NA
ENSMUSG00000010830.8	protein_coding	Kdelr3	167.903	1.36967	0.309387	4.42706	9.55265e-06	0.000105552
ENSMUSG00000010841.13	protein_coding	Cfap97d1	1.19169	1.66266	3.66052	0.454212	0.649676	NA
ENSMUSG00000010911.12	protein_coding	Apip	927.766	-0.111941	0.155586	-0.719481	0.471845	0.690858
ENSMUSG00000010914.10	protein_coding	Pdhx	2570.69	0.183701	0.145714	1.2607	0.207419	0.413974
ENSMUSG00000010936.11	protein_coding	Vac14	1897.32	0.226249	0.159706	1.41665	0.156584	0.341459
ENSMUSG00000011008.13	protein_coding	Mcoln2	294.391	0.406979	0.256752	1.5851	0.112943	0.27254
ENSMUSG00000011034.6	protein_coding	Slc5a1	118.971	2.38819	0.363045	6.57822	4.76126e-11	1.33524e-09
ENSMUSG00000011096.17	protein_coding	Akt1s1	3046.49	-0.221718	0.155708	-1.42393	0.154465	0.338314
ENSMUSG00000011114.18	protein_coding	Tbrg1	4458.94	0.435883	0.136189	3.20057	0.00137158	0.00804576
ENSMUSG00000011148.14	protein_coding	Adssl1	874.691	-0.22774	0.158967	-1.43262	0.151967	0.334407
ENSMUSG00000011154.17	protein_coding	Cfap161	0.641459	2.56309	4.85611	0.527808	0.597632	NA
ENSMUSG00000011158.8	protein_coding	Brf1	1750.81	-0.107521	0.141641	-0.759111	0.447786	0.669968
ENSMUSG00000011171.11	protein_coding	Vipr2	1.82377	-0.834446	2.59369	-0.321722	0.747663	NA
ENSMUSG00000011179.8	protein_coding	Odc1	9820.79	0.804974	0.217266	3.70501	0.000211385	0.00164494
ENSMUSG00000011254.16	protein_coding	Thg1l	456.59	1.03144	0.237854	4.33645	1.44802e-05	0.000153095
ENSMUSG00000011256.16	protein_coding	Adam19	571.234	-0.135636	0.221034	-0.61364	0.539453	0.743047
ENSMUSG00000011257.19	protein_coding	Pabpc4	5434.51	0.485047	0.141952	3.41697	0.000633213	0.00424102
ENSMUSG00000011263.16	protein_coding	Exoc3l2	530.722	-0.0483367	0.188504	-0.256422	0.797625	0.903172
ENSMUSG00000011267.8	protein_coding	Zfp296	18.1159	-1.0339	0.791641	-1.30603	0.191543	0.391787
ENSMUSG00000011305.11	protein_coding	Plin5	2208.89	0.0739708	0.132966	0.556313	0.577997	0.771924
ENSMUSG00000011306.7	protein_coding	Sugp1	1373.71	-0.122568	0.142313	-0.861256	0.389097	0.618955
ENSMUSG00000011382.8	protein_coding	Dhdh	5979.84	-1.11876	0.188171	-5.94545	2.75694e-09	6.05075e-08
ENSMUSG00000011427.16	protein_coding	Zfp790	609.922	-0.247463	0.191036	-1.29537	0.195192	0.396964
ENSMUSG00000011463.5	protein_coding	Cpb1	3.05596	-0.445606	1.88431	-0.236482	0.813058	NA
ENSMUSG00000011589.9	protein_coding	Fsd1	0.637168	2.55398	4.4362	0.575714	0.564809	NA
ENSMUSG00000011658.16	protein_coding	Fuz	392.371	-0.637764	0.204358	-3.12082	0.00180346	0.0100953
ENSMUSG00000011751.16	protein_coding	Sptbn4	11.4895	-1.4359	1.01591	-1.41341	0.157536	0.342731
ENSMUSG00000011752.6	protein_coding	Pgam1	14129.5	-0.0740071	0.114287	-0.647554	0.517274	0.726225
ENSMUSG00000011831.16	protein_coding	Evi5	13716.3	-0.00366206	0.1217	-0.0300908	0.975995	0.9893
ENSMUSG00000011832.15	protein_coding	Evi5l	703.103	-0.538204	0.181782	-2.96071	0.00306926	0.0156373
ENSMUSG00000011837.4	protein_coding	Snapc2	950.503	-0.280758	0.164636	-1.70532	0.0881342	0.22697
ENSMUSG00000011877.13	protein_coding	Git1	1632.54	0.244115	0.138315	1.76493	0.0775757	0.205988
ENSMUSG00000011884.13	protein_coding	Gltp	1048.97	0.599451	0.176071	3.40461	0.000662595	0.00440246
ENSMUSG00000011958.17	protein_coding	Bnip2	5591.47	0.155663	0.119629	1.30122	0.193183	0.394091
ENSMUSG00000011960.12	protein_coding	Ccnt1	3041.28	0.195212	0.130447	1.49648	0.134528	0.306619
ENSMUSG00000012017.4	protein_coding	Scarf2	313.145	-0.273394	0.22455	-1.21752	0.223407	0.435064
ENSMUSG00000012076.8	protein_coding	Brms1l	383.986	0.0329113	0.220272	0.149412	0.881228	0.94651
ENSMUSG00000012114.17	protein_coding	Med15	2967.02	0.268605	0.151548	1.7724	0.0763278	0.203491
ENSMUSG00000012117.13	protein_coding	Dhdds	2209.41	0.0834857	0.164298	0.508135	0.611358	0.793818
ENSMUSG00000012123.17	protein_coding	Crybg2	77.6989	0.978618	0.547326	1.788	0.073776	0.198676
ENSMUSG00000012126.16	protein_coding	Ubxn11	20.4053	0.987266	0.792796	1.2453	0.213023	0.421413
ENSMUSG00000012187.13	protein_coding	Mogat1	5.68039	-0.893013	1.35263	-0.660204	0.509123	NA
ENSMUSG00000012211.13	protein_coding	Tex22	0.590153	-2.91974	4.60849	-0.633558	0.52637	NA
ENSMUSG00000012282.2	protein_coding	Wnt8a	0.871689	-3.48464	3.9412	-0.884157	0.376611	NA
ENSMUSG00000012296.16	protein_coding	Tjap1	934.569	-0.0394516	0.159691	-0.247049	0.80487	0.907746
ENSMUSG00000012350.15	protein_coding	Ehf	41.7378	-0.092527	0.620377	-0.149146	0.881438	0.946589
ENSMUSG00000012396.12	protein_coding	Nanog	8.31888	0.232134	1.15711	0.200615	0.841	0.926491
ENSMUSG00000012405.16	protein_coding	Rpl15	16062.9	0.37006	0.131621	2.81155	0.00493031	0.0231513
ENSMUSG00000012422.14	protein_coding	Tmem167	5797.56	0.2336	0.117776	1.98343	0.0473195	0.141318
ENSMUSG00000012428.9	protein_coding	Steap4	13532	0.467771	0.188033	2.48771	0.0128567	0.0507233
ENSMUSG00000012429.9	protein_coding	Mplkip	763.047	-1.14225	0.173123	-6.59794	4.16912e-11	1.17606e-09
ENSMUSG00000012443.3	protein_coding	Kif11	2905.46	0.317546	0.155245	2.04546	0.0408099	0.125817
ENSMUSG00000012483.4	protein_coding	Rpa3	770.892	-0.416452	0.17487	-2.3815	0.0172422	0.0641467
ENSMUSG00000012519.14	protein_coding	Mlkl	869.607	1.25475	0.172335	7.28088	3.3166e-13	1.21642e-11
ENSMUSG00000012535.14	protein_coding	Tnpo3	5064.92	0.098306	0.138478	0.709901	0.477766	0.696405
ENSMUSG00000012609.19	protein_coding	Ttll5	1053.76	-1.20694	0.204703	-5.89604	3.72324e-09	8.01561e-08
ENSMUSG00000012640.16	protein_coding	Zfp715	1509.2	-0.0827404	0.147905	-0.559417	0.575877	0.770541
ENSMUSG00000012705.16	protein_coding	Retn	1.14996	1.5213	3.18479	0.477676	0.632881	NA
ENSMUSG00000012819.15	protein_coding	Cdh23	3.96564	2.26439	2.00558	1.12904	0.258879	NA
ENSMUSG00000012848.15	protein_coding	Rps5	16158.7	0.49024	0.140288	3.49453	0.000474898	0.00332057
ENSMUSG00000012889.8	protein_coding	Podnl1	6.90811	1.24135	1.32543	0.936566	0.348982	0.577406
ENSMUSG00000013033.16	protein_coding	Adgrl1	571.614	0.0486557	0.180292	0.269872	0.787259	0.898602
ENSMUSG00000013076.17	protein_coding	Amotl1	1154.28	-0.11399	0.170522	-0.668475	0.503831	0.716224
ENSMUSG00000013083.8	protein_coding	2200002J24Rik	1.44552	1.16494	2.9709	0.392115	0.694974	NA
ENSMUSG00000013089.15	protein_coding	Etv5	743.525	0.0879578	0.182384	0.482266	0.629617	0.805691
ENSMUSG00000013150.15	protein_coding	Gfod2	347.053	-0.523394	0.243265	-2.15154	0.0314339	0.102549
ENSMUSG00000013155.10	protein_coding	Enkd1	106.012	0.0124523	0.351966	0.0353794	0.971777	0.988316
ENSMUSG00000013158.6	protein_coding	4933405L10Rik	0.563936	-2.86046	4.89676	-0.584154	0.559117	NA
ENSMUSG00000013160.7	protein_coding	Atp6v0d1	4623.02	-0.078802	0.139757	-0.563848	0.572858	0.768874
ENSMUSG00000013236.17	protein_coding	Ptprs	1331.89	-0.309331	0.166644	-1.85624	0.0634188	0.177306
ENSMUSG00000013275.9	protein_coding	Slc41a1	254.006	0.908095	0.290378	3.12729	0.00176427	0.00991699
ENSMUSG00000013353.10	protein_coding	4931406B18Rik	1.37358	0.764612	2.99172	0.255576	0.798278	NA
ENSMUSG00000013367.5	protein_coding	Iglon5	4.75425	-0.903047	1.49207	-0.605229	0.545027	NA
ENSMUSG00000013415.9	protein_coding	Igf2bp1	29.3253	0.768243	0.712513	1.07822	0.280937	0.506662
ENSMUSG00000013418.8	protein_coding	B4galnt2	13.9244	7.00448	1.74206	4.0208	5.79996e-05	0.000528527
ENSMUSG00000013419.7	protein_coding	Zfp651	325.334	-0.913533	0.220671	-4.1398	3.47604e-05	0.000335568
ENSMUSG00000013465.19	protein_coding	Nelfb	2088.92	-0.192483	0.14355	-1.34088	0.179961	0.375922
ENSMUSG00000013483.14	protein_coding	Card14	145.17	0.358056	0.339469	1.05475	0.291538	0.518473
ENSMUSG00000013495.15	protein_coding	Tmem175	585.77	-0.332842	0.184585	-1.80319	0.0713585	0.193632
ENSMUSG00000013523.13	protein_coding	Bcas1	95.4449	2.71804	0.450918	6.0278	1.66209e-09	3.77751e-08
ENSMUSG00000013539.14	protein_coding	Tango2	2332.18	-0.354357	0.144083	-2.45939	0.0139175	0.0540633
ENSMUSG00000013562.12	lincRNA	4833413E03Rik	0.803456	-1.13975	3.63015	-0.313969	0.753545	NA
ENSMUSG00000013584.5	protein_coding	Aldh1a2	22.3567	-0.046399	0.73482	-0.0631433	0.949652	0.977926
ENSMUSG00000013593.12	protein_coding	Ndufs2	17891.9	-0.187695	0.12077	-1.55416	0.120146	0.284158
ENSMUSG00000013611.14	protein_coding	Snx31	3.05654	0.302102	1.84584	0.163666	0.869994	NA
ENSMUSG00000013622.15	protein_coding	Atraid	4212.36	-0.343601	0.123801	-2.77542	0.00551305	0.0254088
ENSMUSG00000013629.16	protein_coding	Cad	1944.64	0.630991	0.195777	3.22302	0.00126847	0.00755647
ENSMUSG00000013643.13	protein_coding	Lypd8	1.58376	2.1006	2.81059	0.747387	0.45483	NA
ENSMUSG00000013646.17	protein_coding	Sh3bp5l	1301.6	-0.135724	0.148422	-0.914449	0.360481	0.589995
ENSMUSG00000013653.2	protein_coding	1810065E05Rik	1.79364	2.32963	2.70048	0.862673	0.388317	NA
ENSMUSG00000013662.5	protein_coding	Atad1	6667.08	0.00454075	0.116152	0.039093	0.968816	0.986979
ENSMUSG00000013663.7	protein_coding	Pten	13104.2	-0.0124921	0.117421	-0.106387	0.915275	0.961859
ENSMUSG00000013698.12	protein_coding	Pea15a	2933.59	0.184575	0.148445	1.24339	0.213724	0.422295
ENSMUSG00000013701.13	protein_coding	Timm23	6746.4	0.288714	0.117731	2.45232	0.0141939	0.0548816
ENSMUSG00000013707.3	protein_coding	Tnfaip8l2	213.499	0.310186	0.269732	1.14998	0.250154	0.469561
ENSMUSG00000013736.16	protein_coding	Trnt1	2081.7	0.458441	0.136354	3.36214	0.000773396	0.00501511
ENSMUSG00000013766.11	protein_coding	Ly6g6e	10.2232	-0.138764	1.01911	-0.136162	0.891693	0.951447
ENSMUSG00000013787.15	protein_coding	Ehmt2	6026.98	-0.016293	0.12178	-0.13379	0.893569	0.952234
ENSMUSG00000013822.7	protein_coding	Elof1	2048.36	-0.0349421	0.140638	-0.248454	0.803783	0.907058
ENSMUSG00000013833.15	protein_coding	Med16	1773.96	-0.338723	0.172174	-1.96733	0.049145	0.144986
ENSMUSG00000013846.10	protein_coding	St3gal1	8380.76	0.119216	0.143533	0.830583	0.406209	0.632323
ENSMUSG00000013858.14	protein_coding	Tmem259	7199.25	-0.142246	0.117586	-1.20972	0.226387	0.439263
ENSMUSG00000013878.18	protein_coding	Rnf170	1846.47	-0.842802	0.196274	-4.29401	1.75475e-05	0.00018234
ENSMUSG00000013921.15	protein_coding	Clip3	40.0146	-0.686676	0.581422	-1.18103	0.237591	0.454112
ENSMUSG00000013928.13	protein_coding	Thap8	7.99184	0.419313	1.17247	0.357632	0.720619	0.862449
ENSMUSG00000013936.12	protein_coding	Myl2	9.44442	0.423435	1.06819	0.396403	0.691807	0.844325
ENSMUSG00000013973.12	protein_coding	Dedd	1738.53	-0.0415866	0.15206	-0.273489	0.784478	0.897566
ENSMUSG00000013974.3	protein_coding	Mcemp1	58.7165	0.361412	0.513626	0.703648	0.481652	0.69908
ENSMUSG00000013997.10	protein_coding	Nit1	7649.39	-0.216415	0.13547	-1.59751	0.110153	0.267869
ENSMUSG00000014030.15	protein_coding	Pax5	177.594	-1.2102	0.39266	-3.08205	0.00205578	0.0112862
ENSMUSG00000014039.18	protein_coding	Prdm15	699.81	-0.305028	0.182916	-1.66758	0.0953983	0.240332
ENSMUSG00000014074.17	protein_coding	Rnf168	1866.06	-0.125203	0.147024	-0.851582	0.394446	0.622335
ENSMUSG00000014075.15	protein_coding	Tctex1d2	189.604	0.762814	0.29845	2.55591	0.0105909	0.0434
ENSMUSG00000014077.13	protein_coding	Chp1	23520	-0.513503	0.138663	-3.70324	0.000212861	0.00165509
ENSMUSG00000014158.12	protein_coding	Trpv4	292.88	3.34368	0.335955	9.95277	2.45249e-23	2.47598e-21
ENSMUSG00000014164.15	protein_coding	Klhl3	1196.98	-0.33925	0.167933	-2.02016	0.0433673	0.131667
ENSMUSG00000014177.10	protein_coding	Tvp23b	2158.9	0.215279	0.139073	1.54795	0.121634	0.28642
ENSMUSG00000014195.15	protein_coding	Dnajc7	5630.4	0.134541	0.146305	0.919592	0.357786	0.587076
ENSMUSG00000014198.15	protein_coding	Zfp385c	3.03472	-2.21819	2.13408	-1.03941	0.298614	NA
ENSMUSG00000014226.10	protein_coding	Cacybp	3486.19	-0.0342229	0.128306	-0.266729	0.789678	0.899639
ENSMUSG00000014232.14	protein_coding	Cluap1	516.977	-0.0535017	0.233949	-0.228689	0.81911	0.915577
ENSMUSG00000014243.5	protein_coding	Zswim7	441.451	0.536795	0.241509	2.22267	0.0262384	0.0888289
ENSMUSG00000014245.8	protein_coding	Pigl	319.549	0.0378391	0.219023	0.172763	0.862837	0.937578
ENSMUSG00000014294.4	protein_coding	Ndufa2	4041.15	-0.177185	0.128413	-1.3798	0.167647	0.358192
ENSMUSG00000014301.13	protein_coding	Pam16	254.172	-0.0161491	0.283205	-0.0570225	0.954527	0.980481
ENSMUSG00000014303.13	protein_coding	Glis2	256.667	0.94934	0.28028	3.38711	0.000706326	0.00463681
ENSMUSG00000014313.15	protein_coding	Cox6c	13804.8	-0.246615	0.118873	-2.07461	0.0380223	0.119232
ENSMUSG00000014329.14	protein_coding	Bicc1	1727.61	1.90852	0.151587	12.5903	2.38775e-36	5.72522e-34
ENSMUSG00000014349.7	protein_coding	Ube2z	6688.61	0.242235	0.118848	2.03819	0.0415309	0.127606
ENSMUSG00000014351.12	protein_coding	Gip	0.423963	1.96644	4.89227	0.401948	0.687722	NA
ENSMUSG00000014353.14	protein_coding	Tmem87b	3667.29	0.184288	0.123916	1.4872	0.136961	0.310317
ENSMUSG00000014355.10	protein_coding	Anapc1	4898.3	0.103939	0.134105	0.775056	0.438307	0.661183
ENSMUSG00000014361.5	protein_coding	Mertk	3689.24	-0.0738734	0.150162	-0.491956	0.62275	0.801133
ENSMUSG00000014402.15	protein_coding	Tsg101	3586.34	0.0412293	0.123805	0.333017	0.739122	0.872874
ENSMUSG00000014418.16	protein_coding	Hps5	2482.32	-0.583361	0.13243	-4.40505	1.05758e-05	0.000115395
ENSMUSG00000014426.9	protein_coding	Map3k4	2241.43	-0.0876408	0.131506	-0.666442	0.505129	0.717275
ENSMUSG00000014444.17	protein_coding	Piezo1	1322.11	0.526918	0.157708	3.3411	0.000834459	0.00533673
ENSMUSG00000014453.4	protein_coding	Blk	75.2397	-1.19539	0.465466	-2.56816	0.0102241	0.0421578
ENSMUSG00000014470.4	protein_coding	Rnf166	1020.67	-0.132427	0.162724	-0.813814	0.415751	0.640558
ENSMUSG00000014496.8	protein_coding	Ankrd28	4512.72	-0.0915905	0.136644	-0.670287	0.502675	0.715518
ENSMUSG00000014498.9	protein_coding	Ankrd52	4342.01	-0.0468489	0.177757	-0.263555	0.792123	0.900254
ENSMUSG00000014503.14	protein_coding	Pkd2l2	21.3651	0.256152	0.848543	0.301873	0.762749	0.886086
ENSMUSG00000014504.16	protein_coding	Srp19	1890.45	0.248269	0.137402	1.80689	0.0707799	0.192609
ENSMUSG00000014529.9	protein_coding	Tmbim7	0.925098	-3.56412	4.61479	-0.772325	0.439922	NA
ENSMUSG00000014542.3	protein_coding	Clec4f	11881	0.110756	0.124938	0.886484	0.375357	0.605723
ENSMUSG00000014543.14	protein_coding	Klra17	9.4569	1.35689	1.1008	1.23264	0.217711	0.427444
ENSMUSG00000014547.10	protein_coding	Wdfy2	2331.45	0.475971	0.161902	2.93988	0.00328342	0.0165787
ENSMUSG00000014550.14	protein_coding	Rbsn	1607.39	-0.015081	0.14631	-0.103076	0.917903	0.962613
ENSMUSG00000014551.8	protein_coding	Mrps25	1121.87	-0.0631538	0.158401	-0.398695	0.690118	0.843457
ENSMUSG00000014554.13	protein_coding	Dguok	951.357	-0.376889	0.163053	-2.31145	0.0208078	0.0741336
ENSMUSG00000014592.20	protein_coding	Camta1	312.123	-0.0667774	0.229289	-0.291237	0.77087	0.890331
ENSMUSG00000014599.10	protein_coding	Csf1	1413.87	0.20826	0.195922	1.06297	0.287794	0.514161
ENSMUSG00000014601.13	protein_coding	Strip1	1544.76	-0.00669537	0.154366	-0.0433735	0.965404	0.985426
ENSMUSG00000014602.15	protein_coding	Kif1a	29.3255	0.71291	0.802743	0.888092	0.374491	0.604925
ENSMUSG00000014606.14	protein_coding	Slc25a11	8095.76	-0.151195	0.117219	-1.28985	0.197104	0.399836
ENSMUSG00000014609.16	protein_coding	Chrne	6.42891	-0.768709	1.27201	-0.604328	0.545626	NA
ENSMUSG00000014633.15	protein_coding	Cmc2	738.498	-0.275243	0.168692	-1.63163	0.102757	0.254432
ENSMUSG00000014668.15	protein_coding	Chfr	1730.96	0.0359919	0.134995	0.266616	0.789765	0.899639
ENSMUSG00000014686.8	protein_coding	Ceacam16	13.5253	4.33475	1.21106	3.5793	0.000344521	0.00252719
ENSMUSG00000014704.10	protein_coding	Hoxa2	53.2961	0.106646	0.482573	0.220995	0.825096	0.918625
ENSMUSG00000014725.16	protein_coding	Adam28	6.15682	1.02059	1.38964	0.734428	0.462688	NA
ENSMUSG00000014748.13	protein_coding	Tex261	4831.67	-0.278063	0.143595	-1.93644	0.052814	0.153404
ENSMUSG00000014763.8	protein_coding	Fam120b	2585.29	-0.333804	0.145557	-2.29328	0.0218317	0.0769666
ENSMUSG00000014767.17	protein_coding	Tbp	1017.42	-0.13647	0.158857	-0.859073	0.3903	0.619814
ENSMUSG00000014769.10	protein_coding	Psmb1	9383.51	-0.0693888	0.114649	-0.605227	0.545028	0.747354
ENSMUSG00000014771.13	protein_coding	Pdcd2	1129.56	0.412156	0.153976	2.67676	0.00743379	0.0325782
ENSMUSG00000014773.13	protein_coding	Dll1	657.979	0.686186	0.209365	3.27746	0.00104744	0.00645007
ENSMUSG00000014776.7	protein_coding	Nol3	22.6658	1.95544	0.777568	2.51482	0.0119093	0.0477018
ENSMUSG00000014778.10	protein_coding	Fhod1	849.24	-0.039294	0.178277	-0.22041	0.825552	0.918853
ENSMUSG00000014782.16	protein_coding	Plekhg4	4.99464	1.30457	1.55229	0.840416	0.400675	NA
ENSMUSG00000014786.8	protein_coding	Slc9a5	80.9359	-0.0605636	0.415558	-0.14574	0.884126	0.947977
ENSMUSG00000014791.10	protein_coding	Elmo3	1313.98	-0.588732	0.166865	-3.52818	0.00041842	0.00297926
ENSMUSG00000014813.9	protein_coding	Stc1	114.552	0.12504	0.382799	0.326646	0.743936	0.875383
ENSMUSG00000014837.15	protein_coding	4931428F04Rik	149.978	0.212646	0.379518	0.560307	0.57527	0.770105
ENSMUSG00000014846.12	protein_coding	Tppp3	21.3604	0.895815	0.752473	1.1905	0.233852	0.449249
ENSMUSG00000014850.15	protein_coding	Msh3	1475.01	-0.34706	0.143888	-2.41202	0.0158646	0.0600343
ENSMUSG00000014852.16	protein_coding	Adamts13	372.665	-0.607506	0.20366	-2.98294	0.00285497	0.0147532
ENSMUSG00000014856.12	protein_coding	Tmem208	1890.57	-0.169112	0.143481	-1.17864	0.238542	0.455295
ENSMUSG00000014859.9	protein_coding	E2f4	2119.66	0.318413	0.142988	2.22685	0.0259571	0.0881676
ENSMUSG00000014867.9	protein_coding	Surf4	25086.2	-0.0729372	0.138113	-0.528098	0.597431	0.785449
ENSMUSG00000014873.15	protein_coding	Surf2	1027.14	-0.377728	0.161641	-2.33683	0.0194479	0.0704397
ENSMUSG00000014905.4	protein_coding	Dnajb9	5475.85	-0.0899803	0.136361	-0.659868	0.509339	0.719981
ENSMUSG00000014907.10	protein_coding	Naf1	838.919	0.268031	0.169051	1.5855	0.112852	0.272362
ENSMUSG00000014932.15	protein_coding	Yes1	3357.11	-0.102946	0.126149	-0.816067	0.414462	0.639333
ENSMUSG00000014956.15	protein_coding	Ppp1cb	12290.9	0.330385	0.116523	2.83537	0.00457722	0.0218191
ENSMUSG00000014959.12	protein_coding	Gorasp2	7968.67	0.0479203	0.141793	0.337961	0.735393	0.870818
ENSMUSG00000014980.14	protein_coding	Tsen15	761.721	0.0477637	0.178118	0.268158	0.788578	0.899316
ENSMUSG00000015002.18	protein_coding	Efr3a	3952.27	0.00792291	0.144619	0.0547847	0.95631	0.981117
ENSMUSG00000015013.9	protein_coding	Trappc2l	817.975	0.201142	0.160069	1.25659	0.208901	0.415721
ENSMUSG00000015016.8	protein_coding	Acsf3	2499.43	-0.391494	0.159704	-2.45137	0.0142312	0.0550148
ENSMUSG00000015023.7	protein_coding	Ddx19a	4053.03	0.00521953	0.121529	0.0429488	0.965742	0.985447
ENSMUSG00000015027.11	protein_coding	Galns	1180.23	0.356911	0.158606	2.25031	0.0244296	0.0840854
ENSMUSG00000015053.14	protein_coding	Gata2	97.1136	0.650728	0.459387	1.41651	0.156625	0.341485
ENSMUSG00000015083.11	protein_coding	C8g	10505.9	-1.39296	0.118697	-11.7355	8.3876e-32	1.62516e-29
ENSMUSG00000015085.8	protein_coding	Entpd2	621.167	1.2667	0.255982	4.9484	7.48247e-07	1.04919e-05
ENSMUSG00000015087.14	protein_coding	Rabl6	2418.73	-0.163284	0.13365	-1.22173	0.22181	0.432614
ENSMUSG00000015090.13	protein_coding	Ptgds	8.84563	-1.55623	1.15446	-1.34801	0.177656	0.372682
ENSMUSG00000015092.9	protein_coding	Edf1	6657.81	0.0453335	0.117636	0.38537	0.699963	0.849508
ENSMUSG00000015094.16	protein_coding	Npdc1	751.811	2.03172	0.250361	8.11517	4.85111e-16	2.50819e-14
ENSMUSG00000015095.12	protein_coding	Fbxw5	2899.82	-0.102317	0.133158	-0.768389	0.442256	0.664892
ENSMUSG00000015112.15	protein_coding	Slc25a13	25759.5	-0.484207	0.161122	-3.00522	0.00265392	0.0139473
ENSMUSG00000015120.15	protein_coding	Ube2i	5813.27	0.192616	0.123254	1.56275	0.118112	0.280679
ENSMUSG00000015126.9	protein_coding	Tsr3	1018.93	0.177797	0.162441	1.09453	0.273721	0.498516
ENSMUSG00000015127.14	protein_coding	Unkl	1552.28	0.462201	0.144196	3.20537	0.0013489	0.00794115
ENSMUSG00000015133.17	protein_coding	Lrrk1	2118.96	-0.266481	0.135066	-1.97297	0.0484991	0.143612
ENSMUSG00000015134.15	protein_coding	Aldh1a3	87.5	1.47972	0.392809	3.76703	0.000165201	0.00132645
ENSMUSG00000015143.15	protein_coding	Actn1	6943.71	0.163536	0.127957	1.27805	0.201231	0.405506
ENSMUSG00000015149.14	protein_coding	Sirt2	2713.3	-0.199746	0.141634	-1.4103	0.15845	0.344368
ENSMUSG00000015165.16	protein_coding	Hnrnpl	10524.8	-0.0118645	0.117894	-0.100637	0.919838	0.963119
ENSMUSG00000015176.10	protein_coding	Nolc1	2862.59	0.54515	0.155727	3.50068	0.000464069	0.0032512
ENSMUSG00000015189.12	protein_coding	Casd1	2872.24	-0.700118	0.131577	-5.32099	1.03203e-07	1.71397e-06
ENSMUSG00000015202.13	protein_coding	Cnksr3	1408.53	0.117142	0.146818	0.79787	0.424946	0.648869
ENSMUSG00000015214.14	protein_coding	Mtmr1	3060.31	-0.261976	0.148273	-1.76685	0.0772536	0.205275
ENSMUSG00000015217.11	protein_coding	Hmgb3	2088.84	0.0585543	0.200409	0.292175	0.770153	0.890105
ENSMUSG00000015222.17	protein_coding	Map2	486.537	0.0530828	0.242679	0.218737	0.826855	0.919049
ENSMUSG00000015224.10	protein_coding	Cyp2j9	415.143	-1.23295	0.231148	-5.33405	9.60467e-08	1.60485e-06
ENSMUSG00000015243.4	protein_coding	Abca1	31291.1	-0.177177	0.159902	-1.10803	0.267849	0.491475
ENSMUSG00000015247.10	protein_coding	Nipsnap3b	7467.36	-0.530427	0.175239	-3.02688	0.00247092	0.0131623
ENSMUSG00000015289.4	protein_coding	Lage3	1189	-0.0512082	0.147922	-0.346184	0.729205	0.86741
ENSMUSG00000015290.15	protein_coding	Ubl4a	3058.15	0.107312	0.130994	0.819218	0.412662	0.638112
ENSMUSG00000015291.10	protein_coding	Gdi1	4107.21	-0.261552	0.127703	-2.04812	0.0405478	0.125212
ENSMUSG00000015305.6	protein_coding	Sash1	3958.73	-0.318626	0.174673	-1.82412	0.0681338	0.187268
ENSMUSG00000015312.9	protein_coding	Gadd45b	488.292	1.35553	0.201215	6.73673	1.61988e-11	4.85509e-10
ENSMUSG00000015314.10	protein_coding	Slamf6	104.796	-0.395741	0.417179	-0.948612	0.342818	0.571934
ENSMUSG00000015316.11	protein_coding	Slamf1	40.4998	0.630058	0.764665	0.823965	0.409959	0.636068
ENSMUSG00000015335.16	protein_coding	Zdhhc12	906.673	0.0546973	0.157793	0.34664	0.728862	0.86741
ENSMUSG00000015337.5	protein_coding	Endog	1694.36	-0.238859	0.135986	-1.7565	0.079003	0.208767
ENSMUSG00000015340.10	protein_coding	Cybb	3477.44	0.786662	0.168388	4.67172	2.98691e-06	3.67246e-05
ENSMUSG00000015341.17	protein_coding	Golga7	6756.98	0.119445	0.117061	1.02036	0.307558	0.535561
ENSMUSG00000015342.6	protein_coding	Xk	801.214	-0.583898	0.167942	-3.47677	0.000507486	0.00351557
ENSMUSG00000015354.8	protein_coding	Pcolce2	931.494	0.135032	0.286611	0.471133	0.637545	0.811883
ENSMUSG00000015355.13	protein_coding	Cd48	449.773	0.521478	0.239794	2.17469	0.029653	0.0979261
ENSMUSG00000015357.10	protein_coding	Clpx	19305.5	-0.396104	0.177289	-2.23423	0.0254681	0.0869578
ENSMUSG00000015363.13	protein_coding	Trabd	4230.6	-0.443119	0.152921	-2.89771	0.00375903	0.0185267
ENSMUSG00000015377.10	protein_coding	Dennd6b	595.258	-0.622084	0.174637	-3.56216	0.000367821	0.00266713
ENSMUSG00000015396.4	protein_coding	Cd83	492.729	-0.1369	0.245358	-0.557961	0.576871	0.771279
ENSMUSG00000015401.12	protein_coding	Cltrn	35.5591	0.384098	0.717797	0.535107	0.592576	0.782638
ENSMUSG00000015405.15	protein_coding	Ace2	19.2625	-0.313396	0.790512	-0.396447	0.691775	0.844325
ENSMUSG00000015437.5	protein_coding	Gzmb	98.8955	-0.382224	0.457179	-0.836049	0.403127	0.6294
ENSMUSG00000015451.16	processed_transcript	C4a	473.503	0.0700817	0.308983	0.226814	0.820568	0.916349
ENSMUSG00000015452.14	protein_coding	Ager	76.7485	0.742719	0.476232	1.55957	0.118861	0.281863
ENSMUSG00000015461.15	protein_coding	Atf6b	1959.17	0.464826	0.136927	3.3947	0.000687042	0.00453661
ENSMUSG00000015467.14	protein_coding	Egfl8	57.3197	0.235488	0.464952	0.506477	0.612522	0.794699
ENSMUSG00000015468.14	protein_coding	Notch4	377.625	-0.377663	0.215045	-1.75621	0.0790531	0.20887
ENSMUSG00000015474.16	protein_coding	Ppt2	3735.67	0.146085	0.132918	1.09907	0.271739	0.496381
ENSMUSG00000015476.6	protein_coding	Prrt1	14.0494	0.645033	1.01154	0.637676	0.523685	0.730784
ENSMUSG00000015478.13	protein_coding	Rnf5	2777.17	-0.616667	0.138541	-4.45115	8.54127e-06	9.5034e-05
ENSMUSG00000015484.3	protein_coding	Fam163a	24.5231	-0.199799	0.675028	-0.295986	0.767241	0.888411
ENSMUSG00000015488.14	protein_coding	Cacfd1	3825.33	-0.41278	0.130704	-3.15813	0.00158785	0.00908656
ENSMUSG00000015501.10	protein_coding	Hivep2	783.59	0.448651	0.175818	2.55179	0.0107172	0.0438144
ENSMUSG00000015522.18	protein_coding	Arnt	4776.04	0.139982	0.120264	1.16395	0.244443	0.462937
ENSMUSG00000015533.9	protein_coding	Itga2	108.218	0.817122	0.373667	2.18676	0.02876	0.0954783
ENSMUSG00000015536.14	protein_coding	Mocs2	10396.2	-0.489731	0.122652	-3.99286	6.52821e-05	0.00058708
ENSMUSG00000015542.17	protein_coding	Nat9	1398.96	-0.661846	0.141863	-4.66538	3.08045e-06	3.77566e-05
ENSMUSG00000015568.16	protein_coding	Lpl	64608.7	-0.543646	0.148195	-3.66846	0.000244019	0.00187456
ENSMUSG00000015575.14	protein_coding	Atp6v0e	1853.81	0.591458	0.137031	4.31624	1.58708e-05	0.000166176
ENSMUSG00000015597.17	protein_coding	Zfp318	2624.98	-0.384967	0.165349	-2.3282	0.0199014	0.0715824
ENSMUSG00000015599.9	protein_coding	Ttbk1	91.08	0.801317	0.41987	1.90849	0.0563279	0.161555
ENSMUSG00000015605.6	protein_coding	Srf	1144.48	0.15377	0.15473	0.993799	0.320321	0.549119
ENSMUSG00000015619.10	protein_coding	Gata3	144.018	0.902721	0.308404	2.92707	0.00342168	0.0171594
ENSMUSG00000015627.5	protein_coding	Gata5	4.7781	0.209027	1.82366	0.114619	0.908747	NA
ENSMUSG00000015647.9	protein_coding	Lama5	1384.26	1.8094	0.228317	7.92493	2.28267e-15	1.09193e-13
ENSMUSG00000015652.9	protein_coding	Steap1	68.6938	0.754797	0.443775	1.70086	0.0889698	0.228372
ENSMUSG00000015653.13	protein_coding	Steap2	1875.92	-0.158365	0.137469	-1.15201	0.249317	0.468679
ENSMUSG00000015656.17	protein_coding	Hspa8	104970	0.370782	0.114823	3.22916	0.00124153	0.00741744
ENSMUSG00000015659.12	protein_coding	Serac1	298.238	-0.112625	0.243443	-0.462633	0.643627	0.815944
ENSMUSG00000015665.8	protein_coding	Awat1	0.42022	1.95483	4.89312	0.399506	0.68952	NA
ENSMUSG00000015668.13	protein_coding	Pdzd11	1578.17	0.223417	0.145383	1.53674	0.124356	0.291045
ENSMUSG00000015671.11	protein_coding	Psma2	5753.22	0.0883715	0.118687	0.744576	0.456528	0.677691
ENSMUSG00000015672.4	protein_coding	Mrpl32	2101.25	0.166961	0.142076	1.17515	0.239935	0.457361
ENSMUSG00000015697.14	protein_coding	Setdb1	3376.93	0.165222	0.132288	1.24896	0.21168	0.419423
ENSMUSG00000015702.13	protein_coding	Anxa9	102.497	0.56291	0.359355	1.56645	0.117244	0.279233
ENSMUSG00000015709.9	protein_coding	Arnt2	12.5715	1.17247	1.13891	1.02947	0.30326	0.531121
ENSMUSG00000015711.8	protein_coding	Prune1	3609.49	1.10284	0.134398	8.20576	2.29129e-16	1.21079e-14
ENSMUSG00000015714.11	protein_coding	Cers2	20541.8	-0.246222	0.133825	-1.83989	0.0657844	0.182182
ENSMUSG00000015721.18	protein_coding	Nlrp5	19.8482	-0.19891	0.776166	-0.256272	0.79774	0.903172
ENSMUSG00000015733.13	protein_coding	Capza2	9739.35	0.0484108	0.121724	0.397709	0.690845	0.843807
ENSMUSG00000015745.9	protein_coding	Plekho1	830.278	0.414627	0.1811	2.28949	0.022051	0.0775401
ENSMUSG00000015747.5	protein_coding	Vps45	794.627	-0.248332	0.192891	-1.28742	0.197947	0.400826
ENSMUSG00000015748.13	protein_coding	Prpf3	1311.64	0.3414	0.150685	2.26565	0.0234729	0.0815535
ENSMUSG00000015749.12	protein_coding	Anp32e	3828.9	0.179088	0.14443	1.23996	0.214989	0.423993
ENSMUSG00000015750.15	protein_coding	Aph1a	7103.94	-0.341877	0.119414	-2.86295	0.0041971	0.0202844
ENSMUSG00000015755.16	protein_coding	Tab2	10200.8	-0.0140274	0.119241	-0.117639	0.906354	0.957983
ENSMUSG00000015757.10	protein_coding	Ppil4	1836.91	0.118789	0.136573	0.869784	0.384419	0.614215
ENSMUSG00000015759.11	protein_coding	Cnih1	6907.43	-0.120013	0.120368	-0.997054	0.318738	0.547829
ENSMUSG00000015766.14	protein_coding	Eps8	247.768	0.139919	0.269284	0.519595	0.603346	0.787983
ENSMUSG00000015776.12	protein_coding	Med22	3318.69	-0.368237	0.129136	-2.85155	0.00435068	0.0208846
ENSMUSG00000015790.16	protein_coding	Surf1	2379.54	-0.341682	0.129027	-2.64814	0.00809351	0.034825
ENSMUSG00000015804.14	protein_coding	Med28	2166.86	0.54072	0.16902	3.19915	0.00137835	0.00807804
ENSMUSG00000015806.12	protein_coding	Qdpr	10507.3	-0.291733	0.118165	-2.46886	0.0135543	0.0529204
ENSMUSG00000015812.8	protein_coding	Gnrh1	23.4416	0.275516	0.705404	0.39058	0.696108	0.846879
ENSMUSG00000015829.13	protein_coding	Tnr	7.62219	-0.274816	1.24657	-0.220458	0.825515	0.918853
ENSMUSG00000015837.15	protein_coding	Sqstm1	27210.9	0.966281	0.129108	7.48428	7.19391e-14	2.84523e-12
ENSMUSG00000015839.6	protein_coding	Nfe2l2	7733.87	0.521506	0.129808	4.01753	5.88108e-05	0.00053389
ENSMUSG00000015843.10	protein_coding	Rxrg	297.942	-0.206495	0.275765	-0.748807	0.453973	0.675388
ENSMUSG00000015846.14	protein_coding	Rxra	24846	-0.477506	0.133345	-3.581	0.000342287	0.00251561
ENSMUSG00000015850.11	protein_coding	Adamtsl4	214.149	-0.0710351	0.26575	-0.2673	0.789238	0.899544
ENSMUSG00000015852.13	protein_coding	Fcrls	2.61143	-0.100659	2.06804	-0.0486738	0.961179	NA
ENSMUSG00000015854.7	protein_coding	Cd5l	21322.4	0.977392	0.234199	4.17333	3.00176e-05	0.000297109
ENSMUSG00000015869.16	protein_coding	Prpsap1	3893	-0.394414	0.121968	-3.23375	0.00122178	0.00732381
ENSMUSG00000015879.8	protein_coding	Fam184b	44.3058	-0.357793	0.517634	-0.691208	0.489435	0.705845
ENSMUSG00000015880.13	protein_coding	Ncapg	1449.25	0.292222	0.180667	1.61746	0.105779	0.259776
ENSMUSG00000015882.17	protein_coding	Lcorl	1395.07	-0.0979799	0.156508	-0.626038	0.53129	0.736784
ENSMUSG00000015889.8	protein_coding	Lta4h	2844.69	-0.179859	0.132112	-1.36141	0.173383	0.366444
ENSMUSG00000015890.2	protein_coding	Amdhd1	19079.6	-0.678966	0.144131	-4.71075	2.46812e-06	3.08628e-05
ENSMUSG00000015932.8	protein_coding	Dstn	14833.2	0.245136	0.114622	2.13865	0.0324644	0.105129
ENSMUSG00000015937.15	protein_coding	H2afy	6060.63	0.0711282	0.129258	0.550282	0.582126	0.774676
ENSMUSG00000015942.9	protein_coding	Gtf2ird2	471.375	-0.319313	0.208568	-1.53098	0.125775	0.293078
ENSMUSG00000015943.11	protein_coding	Bola1	786.972	0.259917	0.16801	1.54703	0.121856	0.286803
ENSMUSG00000015944.9	protein_coding	Castor2	374.22	-0.0924637	0.239034	-0.386823	0.698887	0.848677
ENSMUSG00000015947.10	protein_coding	Fcgr1	702.921	0.244836	0.194625	1.25799	0.208397	0.415062
ENSMUSG00000015950.13	protein_coding	Ncf1	1016.23	-0.0972033	0.1595	-0.609424	0.542243	0.744866
ENSMUSG00000015957.12	protein_coding	Wnt11	1.83245	2.92203	2.66681	1.0957	0.273209	NA
ENSMUSG00000015961.8	protein_coding	Adss	4379.73	0.743942	0.142059	5.23684	1.6335e-07	2.60963e-06
ENSMUSG00000015962.5	protein_coding	1700016C15Rik	5.23229	5.593	2.20792	2.53316	0.0113041	NA
ENSMUSG00000015966.17	protein_coding	Il17rb	1861.57	0.530293	0.185473	2.85913	0.00424799	0.0204685
ENSMUSG00000015968.17	protein_coding	Cacna1d	46.3643	-0.108895	0.556245	-0.195769	0.844791	0.92833
ENSMUSG00000015970.19	protein_coding	Chdh	22728	-0.227995	0.138676	-1.64408	0.10016	0.249676
ENSMUSG00000015971.5	protein_coding	Actr8	1779.64	0.00901925	0.141077	0.0639314	0.949025	0.977564
ENSMUSG00000015980.14	protein_coding	Lrrc27	44.8895	1.21508	0.570083	2.13141	0.0330552	0.106602
ENSMUSG00000015981.12	protein_coding	Stk32c	30.4859	-0.355807	0.624438	-0.569803	0.568811	0.766002
ENSMUSG00000015994.10	protein_coding	Fnta	2677.93	-0.0686489	0.141883	-0.483843	0.628497	0.805225
ENSMUSG00000016018.4	protein_coding	Skiv2l2	2604.33	0.288895	0.137111	2.10702	0.0351159	0.111832
ENSMUSG00000016024.9	protein_coding	Lbp	20831.6	-1.06818	0.154844	-6.89846	5.25707e-12	1.64504e-10
ENSMUSG00000016028.10	protein_coding	Celsr1	614.517	-0.943804	0.288466	-3.27181	0.00106862	0.00654921
ENSMUSG00000016087.13	protein_coding	Fli1	734.057	-0.0750404	0.169275	-0.443306	0.657544	0.824389
ENSMUSG00000016128.14	protein_coding	Stard13	1863.58	0.0420045	0.175594	0.239214	0.810939	0.911041
ENSMUSG00000016150.15	protein_coding	Tenm1	16.4703	-1.03935	0.835451	-1.24406	0.213477	0.421988
ENSMUSG00000016179.11	protein_coding	Camk1g	5.28898	3.13346	1.64341	1.90668	0.0565619	NA
ENSMUSG00000016181.9	protein_coding	Diexf	829.644	0.157428	0.191168	0.823502	0.410223	0.636291
ENSMUSG00000016194.14	protein_coding	Hsd11b1	24029.2	-2.11306	0.120061	-17.5999	2.46873e-69	2.15251e-66
ENSMUSG00000016200.14	protein_coding	Syt14	114.917	0.38689	0.364643	1.06101	0.288685	0.515261
ENSMUSG00000016206.6	protein_coding	H2-M3	323.899	0.502899	0.26944	1.86646	0.0619767	0.174061
ENSMUSG00000016239.11	protein_coding	Lonrf3	467.712	-0.311346	0.206668	-1.5065	0.131938	0.302696
ENSMUSG00000016252.7	protein_coding	Atp5e	6822.77	-0.293305	0.122497	-2.39439	0.0166482	0.0623431
ENSMUSG00000016253.12	protein_coding	Nelfcd	2455.33	-0.218794	0.148788	-1.47051	0.141423	0.317396
ENSMUSG00000016255.5	protein_coding	Tubb1	150.076	0.693006	1.15563	0.599681	0.548719	0.750644
ENSMUSG00000016256.10	protein_coding	Ctsz	13613.1	0.598548	0.113399	5.27825	1.30423e-07	2.12374e-06
ENSMUSG00000016257.15	protein_coding	Prelid3b	4689.59	0.22555	0.15556	1.44993	0.147079	0.326346
ENSMUSG00000016262.14	protein_coding	Sertad4	46.8712	2.26961	0.667948	3.39789	0.000679084	0.00449799
ENSMUSG00000016283.13	protein_coding	H2-M2	12.0247	1.75875	1.10222	1.59564	0.110569	0.268438
ENSMUSG00000016308.12	protein_coding	Ube2a	2248.71	0.022453	0.132882	0.168969	0.865821	0.939005
ENSMUSG00000016319.3	protein_coding	Slc25a5	31663.5	0.196817	0.141113	1.39475	0.163091	0.351348
ENSMUSG00000016344.14	protein_coding	Ppdpf	2721.58	-0.446248	0.134071	-3.32845	0.000873305	0.00553045
ENSMUSG00000016346.17	protein_coding	Kcnq2	5.87601	-0.169886	1.49857	-0.113366	0.909741	NA
ENSMUSG00000016349.10	protein_coding	Eef1a2	4.37833	3.83143	2.2009	1.74085	0.0817102	NA
ENSMUSG00000016356.18	protein_coding	Col20a1	668.32	4.01269	0.675438	5.94088	2.83502e-09	6.215e-08
ENSMUSG00000016382.15	protein_coding	Pls3	4495.06	-1.09956	0.172835	-6.36189	1.99287e-10	5.1243e-09
ENSMUSG00000016386.15	protein_coding	Mpped2	67.6705	-0.110185	0.44346	-0.248468	0.803773	0.907058
ENSMUSG00000016409.4	protein_coding	Nkap	1154.11	-0.0649234	0.176893	-0.367021	0.713603	0.857977
ENSMUSG00000016427.7	protein_coding	Ndufa1	3355.71	-0.310278	0.123711	-2.50809	0.0121387	0.048496
ENSMUSG00000016458.14	protein_coding	Wt1	9.01365	0.624019	1.10822	0.563083	0.573378	0.768967
ENSMUSG00000016477.18	protein_coding	E2f3	2118.37	0.0146665	0.133049	0.110233	0.912224	0.960811
ENSMUSG00000016481.15	protein_coding	Cr1l	5735.38	-0.130292	0.132025	-0.986875	0.323704	0.552919
ENSMUSG00000016487.15	protein_coding	Ppfibp1	5905.36	0.987573	0.158567	6.2281	4.72139e-10	1.15077e-08
ENSMUSG00000016493.13	protein_coding	Cd46	59.2576	-0.163523	0.516088	-0.316852	0.751356	0.87979
ENSMUSG00000016494.9	protein_coding	Cd34	295.404	1.14837	0.269523	4.26075	2.03745e-05	0.000208328
ENSMUSG00000016495.12	protein_coding	Plgrkt	976.303	-0.424698	0.166211	-2.55517	0.0106134	0.0434644
ENSMUSG00000016496.7	protein_coding	Cd274	761.13	-0.248427	0.22765	-1.09127	0.275154	0.500095
ENSMUSG00000016498.9	protein_coding	Pdcd1lg2	6.26136	0.690649	1.46032	0.472942	0.636254	NA
ENSMUSG00000016503.17	protein_coding	Gtf3a	1186.12	-0.233364	0.158442	-1.47287	0.140787	0.31635
ENSMUSG00000016510.11	protein_coding	Mtif3	1561.54	-0.269839	0.148217	-1.82056	0.068673	0.188399
ENSMUSG00000016520.7	protein_coding	Lnx2	3046.38	0.0239757	0.130317	0.18398	0.854029	0.932948
ENSMUSG00000016526.8	protein_coding	Dyrk3	188.899	1.06654	0.344791	3.0933	0.00197943	0.0109108
ENSMUSG00000016528.10	protein_coding	Mapkapk2	6445.7	0.40004	0.120895	3.30899	0.000936333	0.0058676
ENSMUSG00000016529.5	protein_coding	Il10	33.8214	-0.788021	0.591832	-1.33149	0.183027	0.38006
ENSMUSG00000016534.15	protein_coding	Lamp2	41820.8	-0.204193	0.133828	-1.52579	0.127062	0.295073
ENSMUSG00000016541.10	protein_coding	Atxn10	7542.92	0.230121	0.132728	1.73378	0.0829568	0.216677
ENSMUSG00000016552.13	protein_coding	Foxred2	82.142	0.518834	0.44321	1.17063	0.241749	0.459496
ENSMUSG00000016554.9	protein_coding	Eif3d	6452.75	0.101475	0.119531	0.84894	0.395915	0.62366
ENSMUSG00000016559.14	protein_coding	H3f3b	35623.7	0.345818	0.122171	2.83061	0.00464592	0.0220882
ENSMUSG00000016619.10	protein_coding	Nup50	4460.02	0.2365	0.124401	1.90112	0.0572866	0.163717
ENSMUSG00000016624.15	protein_coding	Phf21b	49.1715	1.14863	0.568551	2.02028	0.0433543	0.131648
ENSMUSG00000016637.7	protein_coding	Ift27	548.773	-0.0913831	0.180646	-0.505868	0.612949	0.794862
ENSMUSG00000016664.16	protein_coding	Pacsin2	5543.22	0.740984	0.130323	5.68576	1.30229e-08	2.58064e-07
ENSMUSG00000016756.17	protein_coding	Cmah	9737.76	-1.40955	0.185695	-7.59072	3.18137e-14	1.31236e-12
ENSMUSG00000016757.11	protein_coding	Ttll12	1502.39	0.171511	0.156343	1.09701	0.272636	0.497168
ENSMUSG00000016758.4	protein_coding	Bik	605.201	-1.20761	0.212451	-5.68419	1.31433e-08	2.59912e-07
ENSMUSG00000016763.15	protein_coding	Scube1	49.1163	1.43382	0.54647	2.62378	0.00869603	0.0369615
ENSMUSG00000016831.12	protein_coding	Tox4	3279.91	0.164671	0.127742	1.28909	0.197366	0.400071
ENSMUSG00000016833.14	protein_coding	Mrps18c	2025.31	-0.0365731	0.137339	-0.266298	0.79001	0.899639
ENSMUSG00000016918.15	protein_coding	Sulf1	11.6903	0.230147	0.96683	0.238043	0.811847	0.911564
ENSMUSG00000016921.14	protein_coding	Srsf6	15961.3	0.288162	0.141087	2.04245	0.0411073	0.126568
ENSMUSG00000016933.17	protein_coding	Plcg1	3313.76	-0.622637	0.143453	-4.34035	1.42254e-05	0.000151259
ENSMUSG00000016940.18	protein_coding	Kctd2	1377.28	-0.577315	0.142568	-4.0494	5.13487e-05	0.000476522
ENSMUSG00000016942.6	protein_coding	Tmprss6	32109.6	-1.15305	0.155007	-7.43871	1.01674e-13	3.94002e-12
ENSMUSG00000016946.5	protein_coding	Kctd5	682.844	0.392124	0.191773	2.04472	0.0408821	0.125996
ENSMUSG00000016984.7	protein_coding	Etaa1	781.038	0.0193533	0.187248	0.103357	0.91768	0.962488
ENSMUSG00000016995.17	protein_coding	Matn4	13.24	1.30955	0.977316	1.33995	0.180262	0.376215
ENSMUSG00000017002.14	protein_coding	Slpi	2439.94	6.61817	0.257834	25.6683	2.64196e-145	1.01356e-141
ENSMUSG00000017007.9	protein_coding	Rbpjl	0.42022	1.95483	4.89312	0.399506	0.68952	NA
ENSMUSG00000017009.3	protein_coding	Sdc4	26683.1	-0.718247	0.132394	-5.42507	5.79302e-08	1.02228e-06
ENSMUSG00000017057.9	protein_coding	Il13ra1	4176.17	-0.384326	0.128485	-2.99121	0.00277878	0.0144687
ENSMUSG00000017119.19	protein_coding	Nbr1	19068.3	-0.386829	0.133047	-2.90745	0.00364388	0.0180846
ENSMUSG00000017132.17	protein_coding	Cyth1	3088.23	-0.000514405	0.135703	-0.00379068	0.996975	0.998641
ENSMUSG00000017144.8	protein_coding	Rnd3	3502.71	0.356802	0.132406	2.69476	0.00704392	0.0311185
ENSMUSG00000017146.12	protein_coding	Brca1	1201.39	0.494301	0.167237	2.95569	0.00311966	0.015852
ENSMUSG00000017167.6	protein_coding	Cntnap1	462.501	2.53184	0.230903	10.965	5.6326e-28	8.31111e-26
ENSMUSG00000017176.17	protein_coding	Nt5c3b	443.274	-0.00182792	0.205212	-0.00890745	0.992893	0.997021
ENSMUSG00000017188.3	protein_coding	Coa3	3146.49	0.234631	0.129495	1.81189	0.0700029	0.191091
ENSMUSG00000017195.15	protein_coding	Zpbp2	2.29238	-0.865192	2.07983	-0.415993	0.677415	NA
ENSMUSG00000017204.4	protein_coding	Gsdma	2.05534	1.41481	2.45309	0.576747	0.56411	NA
ENSMUSG00000017210.14	protein_coding	Med24	1772.82	0.189362	0.161738	1.17079	0.241681	0.459492
ENSMUSG00000017211.14	protein_coding	Gsdma2	7.29228	-0.644968	1.3518	-0.477119	0.633277	0.808649
ENSMUSG00000017221.14	protein_coding	Psmd3	7244.96	-0.0116232	0.124317	-0.0934958	0.92551	0.966367
ENSMUSG00000017264.16	protein_coding	Exosc10	2700.96	-0.100174	0.143206	-0.699511	0.484233	0.701447
ENSMUSG00000017286.15	protein_coding	Glod4	3159.79	-0.272307	0.139479	-1.95231	0.0509016	0.148954
ENSMUSG00000017288.15	protein_coding	Vps53	2232.88	-0.140942	0.140991	-0.999651	0.31748	0.546346
ENSMUSG00000017291.13	protein_coding	Taok1	6065.41	0.120484	0.122451	0.983939	0.325146	0.554198
ENSMUSG00000017299.13	protein_coding	Dnttip1	1500.9	0.444895	0.142573	3.12047	0.00180563	0.0101037
ENSMUSG00000017307.16	protein_coding	Acot8	923.518	0.426255	0.157882	2.69983	0.00693753	0.0307547
ENSMUSG00000017309.11	protein_coding	Cd300lg	808.204	-0.254446	0.189792	-1.34065	0.180033	0.375922
ENSMUSG00000017314.12	protein_coding	Mpp2	97.8056	1.68173	0.503395	3.34076	0.00083548	0.00533673
ENSMUSG00000017344.4	protein_coding	Vtn	209191	-0.907022	0.118799	-7.63494	2.25927e-14	9.50381e-13
ENSMUSG00000017376.15	protein_coding	Nlk	1206.93	0.100225	0.156058	0.642228	0.520725	0.729198
ENSMUSG00000017386.10	protein_coding	Traf4	2504.78	0.390921	0.136803	2.85755	0.00426923	0.0205399
ENSMUSG00000017390.15	protein_coding	Aldoc	822.571	-0.16792	0.1966	-0.854121	0.393038	0.621487
ENSMUSG00000017400.10	protein_coding	Stac2	27.5792	2.31572	0.699723	3.30948	0.000934694	0.00586308
ENSMUSG00000017404.12	protein_coding	Rpl19	25468.8	0.344079	0.113132	3.04139	0.00235487	0.0126494
ENSMUSG00000017405.14	protein_coding	Nek8	482.338	0.435607	0.200808	2.16927	0.0300625	0.0989633
ENSMUSG00000017412.15	protein_coding	Cacnb4	27.6859	-0.408434	0.676604	-0.603653	0.546075	0.748147
ENSMUSG00000017417.14	protein_coding	Plxdc1	130.741	2.557	0.364857	7.00822	2.41367e-12	7.83403e-11
ENSMUSG00000017418.13	protein_coding	Arl5b	4759.36	-0.191055	0.163411	-1.16916	0.242337	0.460431
ENSMUSG00000017421.18	protein_coding	Zfp207	6788.18	-0.176257	0.124437	-1.41643	0.156649	0.341486
ENSMUSG00000017428.16	protein_coding	Psmd11	6828.11	0.388381	0.117982	3.29188	0.000995214	0.00618807
ENSMUSG00000017446.14	protein_coding	C1qtnf1	1375.73	0.126102	0.180906	0.697061	0.485765	0.702828
ENSMUSG00000017453.4	protein_coding	Pipox	18358	-0.684633	0.137004	-4.99719	5.81717e-07	8.35217e-06
ENSMUSG00000017466.9	protein_coding	Timp2	940.704	-0.150399	0.159174	-0.944866	0.344727	0.573708
ENSMUSG00000017478.15	protein_coding	Zc3h18	5103.87	-0.105834	0.131371	-0.805614	0.420465	0.644817
ENSMUSG00000017485.11	protein_coding	Top2b	5548.78	-0.355649	0.143773	-2.47368	0.0133728	0.0524051
ENSMUSG00000017491.9	protein_coding	Rarb	907.09	-0.579112	0.198334	-2.91988	0.00350164	0.0174872
ENSMUSG00000017493.12	protein_coding	Igfbp4	119042	-0.667366	0.143202	-4.66032	3.15717e-06	3.85984e-05
ENSMUSG00000017499.15	protein_coding	Cdc6	680.891	0.658477	0.195363	3.37053	0.000750238	0.00488163
ENSMUSG00000017548.15	protein_coding	Suz12	5930.16	0.267139	0.129168	2.06815	0.0386255	0.12071
ENSMUSG00000017550.14	protein_coding	Atad5	859.378	0.534914	0.212261	2.52008	0.0117328	0.0472219
ENSMUSG00000017561.16	protein_coding	Crlf3	1219.99	0.353383	0.153569	2.30113	0.0213845	0.0757102
ENSMUSG00000017607.9	protein_coding	Tns4	75.4416	0.467843	0.471787	0.99164	0.321373	0.550458
ENSMUSG00000017615.12	protein_coding	Tnfaip1	4318.63	0.478903	0.122167	3.92006	8.85287e-05	0.000766316
ENSMUSG00000017631.18	protein_coding	Abr	1309.37	0.920851	0.212408	4.33529	1.45566e-05	0.000153673
ENSMUSG00000017639.13	protein_coding	Rab11fip4	1928.14	0.05471	0.184402	0.296688	0.766705	0.88816
ENSMUSG00000017652.16	protein_coding	Cd40	186.963	1.17135	0.298552	3.92344	8.72942e-05	0.000756723
ENSMUSG00000017664.16	protein_coding	Slc35c2	2347.22	-0.0917815	0.129302	-0.709823	0.477814	0.696405
ENSMUSG00000017667.9	protein_coding	Zfp334	1159.63	-0.908611	0.172551	-5.26574	1.39623e-07	2.26474e-06
ENSMUSG00000017670.16	protein_coding	Elmo2	1725.7	0.222096	0.165711	1.34026	0.180159	0.37612
ENSMUSG00000017677.11	protein_coding	Wsb1	5328.93	-0.968026	0.17361	-5.57586	2.46307e-08	4.66863e-07
ENSMUSG00000017679.16	protein_coding	Ttpal	1919.1	0.361713	0.135085	2.67767	0.00741356	0.0325044
ENSMUSG00000017686.16	protein_coding	Rhot1	4509.11	-0.00580906	0.121165	-0.0479432	0.961761	0.983347
ENSMUSG00000017688.14	protein_coding	Hnf4g	106.321	-1.36073	0.486125	-2.79915	0.0051238	0.0239252
ENSMUSG00000017692.8	protein_coding	Rhbdl3	16.467	0.272432	0.908508	0.299868	0.764278	0.886949
ENSMUSG00000017697.3	protein_coding	Ada	140.536	0.0885705	0.305648	0.289779	0.771985	0.890675
ENSMUSG00000017707.9	protein_coding	Serinc3	16338.2	0.123092	0.125061	0.984261	0.324987	0.554125
ENSMUSG00000017713.9	protein_coding	Tha1	464.472	-0.363289	0.188823	-1.92397	0.0543587	0.157058
ENSMUSG00000017715.11	protein_coding	Pgs1	1375.53	0.499609	0.141778	3.52389	0.000425263	0.00302014
ENSMUSG00000017716.15	protein_coding	Birc5	2508.28	0.147662	0.160193	0.921779	0.356644	0.585614
ENSMUSG00000017718.15	protein_coding	Afmid	8653.95	-1.23334	0.155851	-7.91357	2.50102e-15	1.1934e-13
ENSMUSG00000017721.15	protein_coding	Pigt	4256.63	-0.102455	0.13137	-0.779895	0.435453	0.658898
ENSMUSG00000017723.11	protein_coding	Wfdc2	236.241	-2.05071	0.379873	-5.3984	6.72366e-08	1.16612e-06
ENSMUSG00000017724.14	protein_coding	Etv4	64.5387	1.03796	0.460685	2.25307	0.0242544	0.083708
ENSMUSG00000017734.15	protein_coding	Dbndd2	531.34	0.6656	0.216187	3.07881	0.0020783	0.0113968
ENSMUSG00000017737.2	protein_coding	Mmp9	191.407	-0.223963	0.395373	-0.56646	0.571081	0.76785
ENSMUSG00000017740.17	protein_coding	Slc12a5	140	0.434805	0.372522	1.16719	0.243132	0.461302
ENSMUSG00000017747.13	protein_coding	Ghdc	737.316	-0.829445	0.210688	-3.93684	8.25604e-05	0.000722809
ENSMUSG00000017754.13	protein_coding	Pltp	3020.7	0.228136	0.178256	1.27983	0.200606	0.404543
ENSMUSG00000017756.9	protein_coding	Slc12a7	9591.73	-0.492213	0.17978	-2.73787	0.0061839	0.0279634
ENSMUSG00000017760.16	protein_coding	Ctsa	10755.6	0.0865039	0.144929	0.596872	0.550593	0.751809
ENSMUSG00000017764.2	protein_coding	Zswim1	214.316	0.165086	0.256616	0.64332	0.520017	0.728737
ENSMUSG00000017765.17	protein_coding	Slc12a4	1549.81	1.22989	0.146161	8.41467	3.9399e-17	2.30412e-15
ENSMUSG00000017767.3	protein_coding	Spata25	6.45676	2.94575	1.56349	1.88408	0.0595535	NA
ENSMUSG00000017774.19	protein_coding	Myo1c	7365.47	0.0601926	0.161164	0.373486	0.708787	0.855306
ENSMUSG00000017776.15	protein_coding	Crk	9626.48	0.0676027	0.115852	0.583528	0.559538	0.759171
ENSMUSG00000017778.14	protein_coding	Cox7c	14113.1	-0.0671033	0.127042	-0.5282	0.597361	0.785449
ENSMUSG00000017781.17	protein_coding	Pitpna	7157.93	0.168676	0.121748	1.38545	0.165914	0.35595
ENSMUSG00000017801.15	protein_coding	Mlx	2265.05	-0.0680487	0.142389	-0.477908	0.632716	0.808093
ENSMUSG00000017802.14	protein_coding	Retreg3	5691.21	-0.28843	0.12847	-2.24512	0.0247607	0.0849963
ENSMUSG00000017817.11	protein_coding	Jph2	9.6341	-0.0293113	1.06019	-0.0276473	0.977943	0.990177
ENSMUSG00000017830.15	protein_coding	Dhx58	476.615	0.502748	0.187614	2.67969	0.00736908	0.0323168
ENSMUSG00000017831.8	protein_coding	Rab5a	5621.4	0.107515	0.123789	0.868531	0.385104	0.614769
ENSMUSG00000017832.2	protein_coding	Hspb9	0.495083	-0.425298	4.99132	-0.0852074	0.932097	NA
ENSMUSG00000017837.12	protein_coding	Nkiras2	1398.99	-0.0289963	0.192083	-0.150958	0.880009	0.946311
ENSMUSG00000017843.14	protein_coding	Ppp2r5c	4883.74	-0.0722022	0.13519	-0.53408	0.593286	0.783015
ENSMUSG00000017858.12	protein_coding	Ift52	2031.41	-0.383705	0.156135	-2.45753	0.0139898	0.054293
ENSMUSG00000017861.11	protein_coding	Mybl2	606.038	0.304713	0.285748	1.06637	0.286256	0.51227
ENSMUSG00000017868.16	protein_coding	Sgk2	2199.54	1.20827	0.159903	7.5563	4.14713e-14	1.68539e-12
ENSMUSG00000017897.18	protein_coding	Eya2	5.44892	-0.22176	1.41889	-0.156291	0.875803	NA
ENSMUSG00000017929.13	protein_coding	B4galt5	3532.15	0.663853	0.143321	4.63194	3.62251e-06	4.35671e-05
ENSMUSG00000017943.15	protein_coding	Gdap1l1	2.20308	4.34291	2.74117	1.58432	0.11312	NA
ENSMUSG00000017950.16	protein_coding	Hnf4a	33676.2	-0.283508	0.15198	-1.86543	0.0621206	0.174389
ENSMUSG00000017969.13	protein_coding	Ptgis	24.6631	0.658377	0.697114	0.944432	0.344949	0.573977
ENSMUSG00000017978.18	protein_coding	Cadps2	199.618	-0.201426	0.276979	-0.727226	0.467087	0.686986
ENSMUSG00000017999.16	protein_coding	Ddx27	2271.13	0.420596	0.131598	3.19606	0.00139319	0.00815012
ENSMUSG00000018001.18	protein_coding	Cyth3	900.452	0.175538	0.15991	1.09773	0.272323	0.496892
ENSMUSG00000018008.8	protein_coding	Cyth4	1203.61	0.753522	0.187026	4.02896	5.60239e-05	0.000512226
ENSMUSG00000018012.11	protein_coding	Rac3	27.3599	-0.24027	0.693188	-0.346616	0.72888	0.86741
ENSMUSG00000018040.9	protein_coding	Rrp7a	1626.67	0.227432	0.146143	1.55622	0.119655	0.283361
ENSMUSG00000018042.18	protein_coding	Cyb5r3	16333.8	-0.141435	0.132532	-1.06717	0.285896	0.511858
ENSMUSG00000018068.13	protein_coding	Ints2	1197.82	0.131544	0.147018	0.894749	0.370921	0.601591
ENSMUSG00000018076.12	protein_coding	Med13l	1512.87	0.318765	0.14239	2.23868	0.0251766	0.0862389
ENSMUSG00000018102.5	protein_coding	Hist1h2bc	5474.93	0.715549	0.166378	4.30074	1.70225e-05	0.00017746
ENSMUSG00000018126.15	protein_coding	Baiap2l2	97.5614	2.15125	0.43015	5.00117	5.69825e-07	8.19369e-06
ENSMUSG00000018143.10	protein_coding	Mafk	1175.08	1.66022	0.188124	8.82513	1.09331e-18	7.71027e-17
ENSMUSG00000018160.15	protein_coding	Med1	3154.34	0.0245905	0.126789	0.193949	0.846216	0.928775
ENSMUSG00000018166.8	protein_coding	Erbb3	11896	-0.00873978	0.148884	-0.0587018	0.95319	0.979854
ENSMUSG00000018167.10	protein_coding	Stard3	1358.39	0.106824	0.164968	0.647548	0.517278	0.726225
ENSMUSG00000018168.8	protein_coding	Ikzf3	106.409	-0.613208	0.469258	-1.30676	0.191294	0.391434
ENSMUSG00000018169.12	protein_coding	Mfng	118.537	-0.0848581	0.328141	-0.258603	0.795942	0.90235
ENSMUSG00000018171.9	protein_coding	Vmp1	9983.24	0.458195	0.116486	3.93349	8.37205e-05	0.000730298
ENSMUSG00000018189.12	protein_coding	Uchl5	1887.39	0.0209243	0.139995	0.149465	0.881187	0.94651
ENSMUSG00000018196.18	protein_coding	Glrx2	1662.67	-0.0601543	0.15262	-0.394145	0.693474	0.845221
ENSMUSG00000018199.9	protein_coding	Trove2	591.663	-0.121078	0.181715	-0.666307	0.505215	0.717323
ENSMUSG00000018209.15	protein_coding	Stk4	2475.69	0.174968	0.173758	1.00696	0.313952	0.542641
ENSMUSG00000018211.13	protein_coding	Wfdc15b	10.3155	2.25436	1.15644	1.94939	0.0512492	0.149811
ENSMUSG00000018217.12	protein_coding	Pmp22	492.463	-0.0703221	0.186311	-0.377445	0.705843	0.85365
ENSMUSG00000018238.6	protein_coding	Gdf9	13.802	0.77998	0.963974	0.80913	0.41844	0.643254
ENSMUSG00000018239.9	protein_coding	Zcchc10	378.362	0.401299	0.209753	1.9132	0.0557225	0.160154
ENSMUSG00000018263.11	protein_coding	Tbx5	25.559	-0.354656	0.819168	-0.432947	0.665053	0.82911
ENSMUSG00000018286.6	protein_coding	Psmb6	8416.91	0.0304338	0.120421	0.252727	0.800479	0.904799
ENSMUSG00000018287.12	protein_coding	Spag7	2545.93	0.0612236	0.141721	0.432001	0.665741	0.829559
ENSMUSG00000018293.4	protein_coding	Pfn1	16672.7	0.475095	0.120723	3.93543	8.30474e-05	0.000726409
ENSMUSG00000018322.10	protein_coding	Tomm34	1047.2	0.112987	0.155151	0.728239	0.466467	0.686495
ENSMUSG00000018326.9	protein_coding	Ywhab	11591.5	0.0551477	0.12204	0.451883	0.651353	0.820669
ENSMUSG00000018334.18	protein_coding	Ksr1	266.694	-0.0291259	0.237695	-0.122535	0.902475	0.956741
ENSMUSG00000018339.11	protein_coding	Gpx3	972.632	1.50684	0.200057	7.53206	4.99445e-14	2.01692e-12
ENSMUSG00000018340.13	protein_coding	Anxa6	9969.55	-0.130965	0.133296	-0.982512	0.325848	0.555
ENSMUSG00000018341.12	protein_coding	Il12rb2	36.3173	0.0349507	0.711926	0.0490931	0.960845	0.982826
ENSMUSG00000018347.16	protein_coding	Zkscan6	378.476	0.0292277	0.22006	0.132817	0.894338	0.952669
ENSMUSG00000018362.14	protein_coding	Kpna2	10571.2	0.499282	0.146502	3.40803	0.000654349	0.00435672
ENSMUSG00000018363.16	protein_coding	Smurf2	5525.86	-0.534672	0.195613	-2.73331	0.00627015	0.0282599
ENSMUSG00000018372.13	protein_coding	Cep95	742.518	-0.018932	0.20004	-0.094641	0.9246	0.965785
ENSMUSG00000018377.10	protein_coding	Vezf1	1683.53	0.0386218	0.144294	0.267661	0.788961	0.899378
ENSMUSG00000018378.13	protein_coding	Cuedc1	246.091	0.393434	0.271522	1.449	0.147339	0.326772
ENSMUSG00000018379.17	protein_coding	Srsf1	10899.5	-1.06881	0.144982	-7.37197	1.6813e-13	6.32368e-12
ENSMUSG00000018381.15	protein_coding	Abi3	582.67	0.411854	0.260269	1.58242	0.113555	0.273472
ENSMUSG00000018387.12	protein_coding	Shroom1	1452.11	-0.373708	0.162176	-2.30434	0.0212034	0.0752636
ENSMUSG00000018395.19	protein_coding	Kif3a	621.392	0.522491	0.188349	2.77406	0.00553621	0.0254971
ENSMUSG00000018398.18	protein_coding	2022-09-08	938.616	0.244512	0.192077	1.27299	0.203021	0.407898
ENSMUSG00000018401.17	protein_coding	Mtmr4	4155.47	-0.381735	0.129678	-2.94371	0.00324307	0.0164096
ENSMUSG00000018405.7	protein_coding	Mrm1	216.824	0.156518	0.344223	0.454699	0.649326	0.819439
ENSMUSG00000018411.17	protein_coding	Mapt	103.622	-1.0032	0.39842	-2.51794	0.0118043	0.04741
ENSMUSG00000018412.16	protein_coding	Kansl1	3107.77	0.0225895	0.134552	0.167888	0.866672	0.939449
ENSMUSG00000018415.14	protein_coding	Gid4	2057.04	-0.38111	0.144614	-2.63537	0.0084046	0.036002
ENSMUSG00000018417.14	protein_coding	Myo1b	7460.23	0.19276	0.126523	1.52352	0.127629	0.295888
ENSMUSG00000018425.18	protein_coding	Dhx40	3279.52	0.160495	0.128062	1.25325	0.210114	0.41716
ENSMUSG00000018427.7	protein_coding	Ypel2	2012.1	0.132068	0.237072	0.557082	0.577472	0.771598
ENSMUSG00000018428.15	protein_coding	Akap1	9095.32	-0.332685	0.121096	-2.74728	0.00600918	0.027276
ENSMUSG00000018433.14	protein_coding	Nol11	2378.74	0.326152	0.132974	2.45274	0.0141773	0.0548505
ENSMUSG00000018442.13	protein_coding	Derl2	6453.7	-0.4537	0.117311	-3.86751	0.000109952	0.000923023
ENSMUSG00000018446.8	protein_coding	C1qbp	6329.79	0.145026	0.140475	1.0324	0.301883	0.530054
ENSMUSG00000018449.12	protein_coding	Rpain	1132.05	-0.833626	0.150794	-5.52825	3.23449e-08	5.97726e-07
ENSMUSG00000018451.6	lincRNA	6330403K07Rik	2.5419	-0.396415	2.31737	-0.171062	0.864175	NA
ENSMUSG00000018459.15	protein_coding	Slc13a3	23527.1	-1.30657	0.237987	-5.49009	4.0173e-08	7.30424e-07
ENSMUSG00000018470.8	protein_coding	Kcnab3	42.5204	0.109317	0.526082	0.207794	0.83539	0.923731
ENSMUSG00000018474.17	protein_coding	Chd3	12341.2	-0.7112	0.155971	-4.55981	5.11991e-06	5.96659e-05
ENSMUSG00000018476.7	protein_coding	Kdm6b	3376.06	-0.0598898	0.134756	-0.444431	0.656731	0.824006
ENSMUSG00000018481.9	protein_coding	Appbp2	4020.88	-0.0240802	0.120848	-0.199259	0.84206	0.926967
ENSMUSG00000018486.2	protein_coding	Wnt9b	32.0595	0.203357	0.647613	0.31401	0.753513	0.880637
ENSMUSG00000018500.2	protein_coding	Adora2b	18.352	3.02053	0.93472	3.23148	0.00123153	0.00736382
ENSMUSG00000018501.17	protein_coding	Ncor1	7304.64	-0.0098169	0.134608	-0.0729295	0.941862	0.973997
ENSMUSG00000018507.16	protein_coding	Trpv2	286.43	0.634658	0.256811	2.4713	0.0134623	0.0526472
ENSMUSG00000018509.8	protein_coding	Cenpv	857.961	0.15424	0.158247	0.974682	0.329718	0.558749
ENSMUSG00000018537.16	protein_coding	Pcgf2	658.883	0.579454	0.169929	3.40998	0.000649686	0.00433169
ENSMUSG00000018541.10	protein_coding	Cwc25	1202.34	-0.0921732	0.154388	-0.597021	0.550493	0.751805
ENSMUSG00000018543.8	protein_coding	1700001P01Rik	1.65648	0.886981	2.39984	0.3696	0.711681	NA
ENSMUSG00000018547.8	protein_coding	Pip4k2b	2475.38	-0.36753	0.158866	-2.31345	0.0206978	0.0738652
ENSMUSG00000018548.15	protein_coding	Trim37	1531.65	-0.0753492	0.160169	-0.470436	0.638044	0.812302
ENSMUSG00000018554.13	protein_coding	Ybx2	19.2013	-1.20188	0.79896	-1.50431	0.132502	0.303538
ENSMUSG00000018559.16	protein_coding	Ctdnep1	3068.91	-0.110447	0.147985	-0.74634	0.455462	0.676833
ENSMUSG00000018565.17	protein_coding	Elp5	1564.96	0.0641122	0.151133	0.424212	0.671411	0.832579
ENSMUSG00000018566.14	protein_coding	Slc2a4	41.1515	1.511	0.645336	2.34141	0.019211	0.0698721
ENSMUSG00000018567.14	protein_coding	Gabarap	10929.4	-0.0787085	0.115234	-0.683033	0.494586	0.709585
ENSMUSG00000018569.12	protein_coding	Cldn7	865.244	3.86494	0.256349	15.0769	2.2989e-51	1.07555e-48
ENSMUSG00000018570.17	protein_coding	2810408A11Rik	23.1301	-0.0898589	0.714021	-0.125849	0.899851	0.95528
ENSMUSG00000018572.10	protein_coding	Phf23	1749.16	0.334114	0.169682	1.96906	0.0489463	0.144619
ENSMUSG00000018574.14	protein_coding	Acadvl	36860.3	-0.340604	0.138059	-2.46708	0.0136218	0.0531085
ENSMUSG00000018581.15	protein_coding	Dnah11	175.065	-1.58183	0.40571	-3.89892	9.66244e-05	0.00082559
ENSMUSG00000018583.5	protein_coding	G3bp1	10507.4	0.490205	0.119526	4.10126	4.10902e-05	0.000389231
ENSMUSG00000018585.9	protein_coding	Atox1	4774.13	0.214781	0.131807	1.62951	0.103205	0.25524
ENSMUSG00000018589.8	protein_coding	Glra2	0.42022	1.95483	4.89312	0.399506	0.68952	NA
ENSMUSG00000018593.13	protein_coding	Sparc	16594.8	-0.0641471	0.125018	-0.513104	0.607879	0.791335
ENSMUSG00000018599.5	protein_coding	Mief2	1085.69	-0.337602	0.173473	-1.94614	0.0516383	0.150719
ENSMUSG00000018604.18	protein_coding	Tbx3	1767.12	-0.201648	0.22801	-0.884382	0.37649	0.606764
ENSMUSG00000018623.9	protein_coding	Mmp7	0.640345	2.5606	4.42843	0.578219	0.563116	NA
ENSMUSG00000018648.15	protein_coding	Dusp14	163.511	0.721946	0.300492	2.40255	0.0162814	0.0612234
ENSMUSG00000018651.14	protein_coding	Tada2a	857.666	0.286952	0.167461	1.71354	0.0866123	0.223938
ENSMUSG00000018654.17	protein_coding	Ikzf1	1039.53	0.00926919	0.177472	0.052229	0.958346	0.981922
ENSMUSG00000018659.12	protein_coding	Pnpo	10757.8	0.043265	0.129896	0.333073	0.739079	0.872874
ENSMUSG00000018661.17	protein_coding	Cog1	1238.81	0.0124922	0.156337	0.0799053	0.936313	0.971617
ENSMUSG00000018666.13	protein_coding	Cbx1	3411.47	0.00345583	0.1234	0.0280052	0.977658	0.989941
ENSMUSG00000018669.14	protein_coding	Cdk5rap3	3983.64	-0.168662	0.17053	-0.989041	0.322643	0.551795
ENSMUSG00000018672.15	protein_coding	Copz2	1335.82	-0.791331	0.168818	-4.68748	2.76589e-06	3.41412e-05
ENSMUSG00000018677.9	protein_coding	Slc25a39	25492.5	0.3258	0.11149	2.92222	0.00347545	0.0173836
ENSMUSG00000018678.13	protein_coding	Sp2	551.245	0.0316566	0.184041	0.172009	0.863431	0.937757
ENSMUSG00000018697.14	protein_coding	Aatf	1381.66	0.109793	0.14144	0.776249	0.437602	0.660691
ENSMUSG00000018698.15	protein_coding	Lhx1	0.616732	-2.97783	4.8881	-0.6092	0.542392	NA
ENSMUSG00000018707.13	protein_coding	Dync1h1	10142.2	0.265798	0.119263	2.22868	0.0258353	0.0878435
ENSMUSG00000018727.19	protein_coding	Cpsf4l	15.1509	-0.51845	0.92104	-0.562896	0.573506	0.769031
ENSMUSG00000018733.10	protein_coding	Pex12	870.637	-0.425007	0.200634	-2.11832	0.0341479	0.109518
ENSMUSG00000018736.14	protein_coding	Ndel1	3079.62	0.225992	0.153007	1.47701	0.139673	0.314461
ENSMUSG00000018740.14	protein_coding	Slc25a35	57.4167	-0.738355	0.491351	-1.5027	0.132916	0.304247
ENSMUSG00000018750.14	protein_coding	Zbtb4	1780.85	-0.218513	0.14792	-1.47724	0.139612	0.314361
ENSMUSG00000018752.19	protein_coding	Tnfsfm13	405.146	-0.117874	0.209286	-0.563221	0.573284	0.768957
ENSMUSG00000018761.14	protein_coding	Mpdu1	4097.73	-0.186906	0.140593	-1.32941	0.183711	0.381132
ENSMUSG00000018765.5	protein_coding	Fxr2	3591.78	0.0955395	0.136225	0.701335	0.483094	0.700316
ENSMUSG00000018770.9	protein_coding	Atp5g3	32895.1	-0.0936587	0.110459	-0.847908	0.396489	0.624014
ENSMUSG00000018774.13	protein_coding	Cd68	2257.87	1.12869	0.149912	7.529	5.11299e-14	2.06045e-12
ENSMUSG00000018796.13	protein_coding	Acsl1	84329.1	-1.2042	0.15675	-7.68229	1.56271e-14	6.70601e-13
ENSMUSG00000018800.14	protein_coding	Abca5	1181.21	-0.0805334	0.180352	-0.446533	0.655212	0.823348
ENSMUSG00000018809.2	protein_coding	Smyd4	530.796	-0.438663	0.186651	-2.35017	0.0187646	0.0685115
ENSMUSG00000018819.10	protein_coding	Lsp1	686.068	0.924407	0.182209	5.07334	3.90903e-07	5.79314e-06
ENSMUSG00000018820.13	protein_coding	Zfyve27	1428.87	0.00355511	0.150116	0.0236824	0.981106	0.991539
ENSMUSG00000018821.3	protein_coding	Avpi1	2928.89	0.910001	0.15595	5.83521	5.37217e-09	1.13116e-07
ENSMUSG00000018822.7	protein_coding	Sfrp5	0.769649	-1.35156	4.24119	-0.318675	0.749973	NA
ENSMUSG00000018830.10	protein_coding	Myh11	64.5494	-0.571806	0.44813	-1.27598	0.201961	0.40638
ENSMUSG00000018841.17	protein_coding	Rad51d	1214.52	-0.484935	0.20507	-2.36472	0.0180436	0.0665343
ENSMUSG00000018844.6	protein_coding	Fndc8	14.5277	0.0124469	0.872276	0.0142694	0.988615	0.995265
ENSMUSG00000018845.14	protein_coding	Unc45b	116.841	-0.960887	0.35771	-2.68622	0.00722657	0.0317936
ENSMUSG00000018846.8	protein_coding	Pank3	6482.2	-0.338028	0.164359	-2.05664	0.0397205	0.123317
ENSMUSG00000018848.4	protein_coding	Rars	4200.07	0.35802	0.12236	2.92595	0.00343406	0.0172071
ENSMUSG00000018849.6	protein_coding	Wwc1	6317.44	-0.238699	0.15326	-1.55748	0.119356	0.282792
ENSMUSG00000018858.15	protein_coding	Mrpl58	2069.43	-0.010871	0.137081	-0.0793034	0.936791	0.971746
ENSMUSG00000018861.8	protein_coding	Fdxr	1475.34	0.363905	0.222892	1.63265	0.102542	0.25403
ENSMUSG00000018865.9	protein_coding	Sult4a1	6.50526	2.34661	1.39309	1.68447	0.0920909	NA
ENSMUSG00000018868.4	protein_coding	Pnpla5	14.5579	0.315425	0.896021	0.352028	0.724817	0.865139
ENSMUSG00000018882.12	protein_coding	Mrpl45	3349.96	0.215873	0.128962	1.67393	0.094144	0.237928
ENSMUSG00000018893.15	protein_coding	Mb	3.40563	-0.725619	1.74284	-0.416343	0.677159	NA
ENSMUSG00000018899.16	protein_coding	Irf1	3898.61	0.165085	0.14217	1.16118	0.24557	0.464182
ENSMUSG00000018900.7	protein_coding	Slc22a5	1142.26	0.280705	0.18276	1.53592	0.124558	0.291339
ENSMUSG00000018906.14	protein_coding	P4ha2	245.43	1.3406	0.322042	4.1628	3.14369e-05	0.000308452
ENSMUSG00000018907.10	protein_coding	Alox12e	1.48887	3.77832	3.15919	1.19598	0.231706	NA
ENSMUSG00000018909.15	protein_coding	Arrb1	2921.84	0.455721	0.179799	2.53462	0.011257	0.0456515
ENSMUSG00000018916.5	protein_coding	Csf2	1.90598	4.13511	2.88061	1.4355	0.151146	NA
ENSMUSG00000018919.10	protein_coding	Tm4sf5	5.56458	-0.0654942	1.43217	-0.0457306	0.963525	NA
ENSMUSG00000018920.11	protein_coding	Cxcl16	1003.97	0.638841	0.166421	3.8387	0.000123686	0.00102221
ENSMUSG00000018921.11	protein_coding	Pelp1	1881.51	-0.155953	0.15776	-0.988545	0.322886	0.552014
ENSMUSG00000018923.13	protein_coding	Med11	707.845	0.427206	0.177671	2.40447	0.0161957	0.0609748
ENSMUSG00000018924.6	protein_coding	Alox15	9.77456	0.951423	1.1142	0.853906	0.393157	0.621521
ENSMUSG00000018925.3	protein_coding	Heatr9	3.41647	0.409588	1.73844	0.235607	0.813738	NA
ENSMUSG00000018927.3	protein_coding	Ccl6	1551.42	1.58376	0.240814	6.57671	4.80961e-11	1.34291e-09
ENSMUSG00000018930.3	protein_coding	Ccl4	93.2981	1.90769	0.387067	4.92859	8.28263e-07	1.15045e-05
ENSMUSG00000018931.3	protein_coding	Natd1	837.324	-0.0203712	0.168065	-0.12121	0.903525	0.957219
ENSMUSG00000018932.9	protein_coding	Map2k3	5600.64	0.0749323	0.124092	0.603845	0.545947	0.748147
ENSMUSG00000018965.11	protein_coding	Ywhah	6368.13	0.552421	0.119257	4.63218	3.61842e-06	4.35671e-05
ENSMUSG00000018973.2	protein_coding	Hoxb1	4.87314	0.940526	1.77569	0.529668	0.596342	NA
ENSMUSG00000018974.7	protein_coding	Sart3	2044.09	0.248942	0.151718	1.64082	0.100836	0.250832
ENSMUSG00000018983.9	protein_coding	E2f2	1387.52	0.753848	0.293207	2.57104	0.0101393	0.0418894
ENSMUSG00000018986.10	protein_coding	Slfn3	75.5045	-0.360637	0.429462	-0.83974	0.401054	0.627336
ENSMUSG00000018995.12	protein_coding	Nars2	1433.95	-0.35857	0.164376	-2.1814	0.0291536	0.0965512
ENSMUSG00000018999.14	protein_coding	Slc35b4	2606.58	-0.692812	0.196732	-3.52159	0.000428961	0.00304302
ENSMUSG00000019027.8	protein_coding	Dnah1	186.318	2.98338	0.402597	7.41033	1.25987e-13	4.84304e-12
ENSMUSG00000019039.14	protein_coding	Dalrd3	2078.57	0.00131901	0.131245	0.01005	0.991981	0.996532
ENSMUSG00000019054.13	protein_coding	Fis1	3702.59	0.0447053	0.133454	0.334986	0.737636	0.872351
ENSMUSG00000019055.15	protein_coding	Plod1	5076.11	0.0943241	0.119855	0.786986	0.43129	0.654872
ENSMUSG00000019066.13	protein_coding	Rab3d	1680.18	1.02913	0.200606	5.13011	2.89568e-07	4.39091e-06
ENSMUSG00000019080.8	protein_coding	Mfsd3	770.145	-0.714379	0.179828	-3.97256	7.11045e-05	0.000633795
ENSMUSG00000019082.18	protein_coding	Slc25a22	14718.4	0.52018	0.149917	3.46979	0.000520872	0.00359402
ENSMUSG00000019087.13	protein_coding	Atp6ap1	6363.2	0.0886279	0.154072	0.575235	0.565132	0.763513
ENSMUSG00000019088.13	protein_coding	Dnase1l1	297.65	0.394063	0.263312	1.49656	0.134507	0.306608
ENSMUSG00000019102.10	protein_coding	Aldh3a1	1.03006	-0.473985	3.27047	-0.144928	0.884767	NA
ENSMUSG00000019122.8	protein_coding	Ccl9	7852.49	0.0792394	0.141813	0.55876	0.576326	0.770926
ENSMUSG00000019124.10	protein_coding	Scrn1	6.24845	1.92366	1.40472	1.36942	0.170868	NA
ENSMUSG00000019132.11	protein_coding	BC005537	15168.7	0.171592	0.132012	1.29983	0.19366	0.394686
ENSMUSG00000019139.10	protein_coding	Isyna1	2117.03	0.963152	0.181461	5.30776	1.1098e-07	1.83678e-06
ENSMUSG00000019143.15	protein_coding	Hars2	2484	-0.246347	0.136224	-1.8084	0.070545	0.192159
ENSMUSG00000019146.2	protein_coding	Cacng2	15.1388	0.570725	0.85191	0.669936	0.502899	0.715671
ENSMUSG00000019158.9	protein_coding	Tmem160	678.603	0.349916	0.170512	2.05215	0.0401548	0.124294
ENSMUSG00000019173.11	protein_coding	Rab5c	6835.22	-0.102328	0.143498	-0.713098	0.475785	0.69419
ENSMUSG00000019178.17	protein_coding	Styxl1	7.01552	0.17865	1.34352	0.132972	0.894216	0.952618
ENSMUSG00000019179.10	protein_coding	Mdh2	22622.7	0.597258	0.113427	5.26555	1.3977e-07	2.26474e-06
ENSMUSG00000019188.16	protein_coding	H13	9345.62	0.177983	0.115497	1.54101	0.123314	0.28931
ENSMUSG00000019189.13	protein_coding	Rnf145	5408.77	0.4102	0.128375	3.19531	0.00139679	0.00816724
ENSMUSG00000019194.15	protein_coding	Scn1b	703.947	2.18573	0.191226	11.4301	2.95878e-30	5.20692e-28
ENSMUSG00000019210.10	protein_coding	Atp6v1e1	11669.4	0.41707	0.115025	3.6259	0.000287955	0.00217341
ENSMUSG00000019214.13	protein_coding	Chtf18	433.299	0.403645	0.204453	1.97427	0.0483508	0.14326
ENSMUSG00000019230.14	protein_coding	Lhx9	1.05055	3.27619	4.40262	0.744146	0.456788	NA
ENSMUSG00000019232.14	protein_coding	Etnppl	8367.73	-0.430825	0.138436	-3.11208	0.00185771	0.0103469
ENSMUSG00000019235.9	protein_coding	Rps6kl1	72.0878	1.92658	0.495817	3.88568	0.000102045	0.000866886
ENSMUSG00000019254.16	protein_coding	Ppp1r12c	2259.28	-0.0744825	0.132438	-0.562397	0.573846	0.769223
ENSMUSG00000019256.17	protein_coding	Ahr	6694.08	-0.526068	0.20492	-2.56718	0.0102529	0.0422039
ENSMUSG00000019261.3	protein_coding	Map1s	595.875	0.343734	0.19088	1.80079	0.0717367	0.194385
ENSMUSG00000019278.5	protein_coding	Dpep1	9.13444	-1.70344	1.15426	-1.47579	0.140001	0.315015
ENSMUSG00000019295.8	protein_coding	Tmem129	2016.26	-0.318361	0.135997	-2.34094	0.0192351	0.0698803
ENSMUSG00000019297.9	protein_coding	Nop9	1672.92	0.469563	0.156384	3.00263	0.00267656	0.0140393
ENSMUSG00000019301.5	protein_coding	Hsd17b1	6.25277	-1.6377	1.44842	-1.13068	0.258189	NA
ENSMUSG00000019302.16	protein_coding	Atp6v0a1	3302.88	0.198949	0.181283	1.09745	0.272443	0.497017
ENSMUSG00000019303.14	protein_coding	Psmc3ip	163.923	0.290814	0.281937	1.03149	0.302313	0.530534
ENSMUSG00000019312.10	protein_coding	Grb7	6540.66	-0.876567	0.161657	-5.42239	5.88064e-08	1.03489e-06
ENSMUSG00000019320.13	protein_coding	Noxo1	104.581	0.192738	0.352289	0.547103	0.584308	0.776513
ENSMUSG00000019326.14	protein_coding	Aoc3	8.82337	1.7822	1.27199	1.40111	0.161181	0.348252
ENSMUSG00000019338.13	protein_coding	Zfp687	1416.44	-0.337554	0.166109	-2.03212	0.0421411	0.129026
ENSMUSG00000019359.14	protein_coding	Gdpd2	1.00081	1.84357	3.31862	0.555523	0.578537	NA
ENSMUSG00000019362.8	protein_coding	D8Ertd738e	3530.11	-0.0530245	0.127629	-0.415459	0.677806	0.836174
ENSMUSG00000019368.13	protein_coding	Sec14l4	5901.7	-0.547885	0.18759	-2.92064	0.0034931	0.0174537
ENSMUSG00000019370.10	protein_coding	Calm3	4455.59	0.024654	0.12965	0.190157	0.849186	0.930408
ENSMUSG00000019373.11	protein_coding	Cops3	3842.97	-0.283502	0.128053	-2.21394	0.026833	0.0903317
ENSMUSG00000019428.16	protein_coding	Fkbp8	11642.8	-0.105449	0.129857	-0.812038	0.41677	0.641636
ENSMUSG00000019432.15	protein_coding	Ddx39b	8314.32	0.130788	0.125079	1.04564	0.295727	0.523075
ENSMUSG00000019433.9	protein_coding	Gipc1	1590.94	0.325712	0.13994	2.32751	0.0199381	0.0716875
ENSMUSG00000019437.17	protein_coding	Tlcd1	1502.19	-0.599418	0.148929	-4.02486	5.70091e-05	0.00052049
ENSMUSG00000019461.12	protein_coding	Plscr3	1075.83	0.137944	0.165503	0.833485	0.404571	0.630729
ENSMUSG00000019464.6	protein_coding	Ptger1	18.4336	-0.157611	0.771374	-0.204324	0.8381	0.925049
ENSMUSG00000019467.15	protein_coding	Arhgef25	168.188	0.350901	0.283827	1.23632	0.216339	0.425666
ENSMUSG00000019470.12	protein_coding	Xab2	1484.66	0.0122	0.139234	0.0876226	0.930177	0.969061
ENSMUSG00000019471.10	protein_coding	Cdc37	5186.15	-0.226452	0.155032	-1.46068	0.144103	0.321642
ENSMUSG00000019478.16	protein_coding	Rab4a	1458.67	0.570263	0.140871	4.04812	5.16303e-05	0.000477979
ENSMUSG00000019487.11	protein_coding	Trip10	633.345	1.00021	0.250295	3.99613	6.43866e-05	0.000580387
ENSMUSG00000019494.14	protein_coding	Cops6	7483.82	-0.112447	0.11528	-0.975419	0.329352	0.558638
ENSMUSG00000019505.7	protein_coding	Ubb	45557.3	0.0964577	0.115194	0.83735	0.402396	0.628701
ENSMUSG00000019518.11	protein_coding	Ap4m1	1051.46	-0.318367	0.166304	-1.91437	0.055573	0.15982
ENSMUSG00000019528.18	protein_coding	Gyg	1270.72	0.0862693	0.14611	0.590441	0.554895	0.75564
ENSMUSG00000019539.11	protein_coding	Rcn3	655.969	0.389657	0.170497	2.28542	0.0222884	0.0781886
ENSMUSG00000019558.14	protein_coding	Slc6a8	1338.58	0.971955	0.164625	5.90404	3.54702e-09	7.65342e-08
ENSMUSG00000019564.12	protein_coding	Arid3a	574.262	-0.607349	0.188385	-3.22399	0.0012642	0.00753804
ENSMUSG00000019577.6	protein_coding	Pdk4	6947.86	1.73186	0.228562	7.57721	3.53076e-14	1.44407e-12
ENSMUSG00000019578.11	protein_coding	Ubxn6	2565.84	-0.222103	0.164618	-1.34921	0.177271	0.371954
ENSMUSG00000019579.13	protein_coding	Mydgf	5228.06	-0.159707	0.121736	-1.31191	0.18955	0.389267
ENSMUSG00000019590.16	protein_coding	Cyb561	437.199	1.67553	0.24971	6.7099	1.94763e-11	5.78319e-10
ENSMUSG00000019647.16	protein_coding	Sema6a	1069.67	0.427027	0.161312	2.64721	0.00811601	0.0349061
ENSMUSG00000019659.8	protein_coding	Ccdc12	1975.15	0.119327	0.133521	0.893696	0.371485	0.602097
ENSMUSG00000019689.4	protein_coding	Fmc1	1179.88	-0.306602	0.164011	-1.8694	0.0615677	0.173141
ENSMUSG00000019699.16	protein_coding	Akt3	374.222	0.319237	0.210033	1.51994	0.128526	0.297393
ENSMUSG00000019710.13	protein_coding	Mrpl24	3554.72	-0.171416	0.123108	-1.3924	0.163801	0.352483
ENSMUSG00000019715.14	protein_coding	Gle1	1972.74	-0.115575	0.147605	-0.783003	0.433625	0.657294
ENSMUSG00000019718.8	protein_coding	L3hypdh	1252.44	-1.07416	0.17092	-6.28459	3.28723e-10	8.21037e-09
ENSMUSG00000019726.12	protein_coding	Lyst	2960.34	-0.287847	0.505741	-0.56916	0.569248	0.766312
ENSMUSG00000019731.13	protein_coding	Slc35e1	4124.88	-0.116865	0.138925	-0.841207	0.400232	0.626718
ENSMUSG00000019732.14	protein_coding	Calr3	78.0376	-0.345891	0.400686	-0.863247	0.388002	0.617801
ENSMUSG00000019734.16	protein_coding	Tmc4	479.024	0.52412	0.243582	2.15172	0.0314198	0.102549
ENSMUSG00000019737.14	protein_coding	Syne4	308.246	0.294729	0.242629	1.21473	0.224469	0.436425
ENSMUSG00000019738.15	protein_coding	Polr2i	877.78	-0.290462	0.174908	-1.66066	0.0967822	0.24309
[truncated: 26,613 more rows]

## Sheet: fig4B
gene_id	gene_name	one_month-fc	one_month-fdr	ten_day-fc	ten_day-fdr	one_month_direction	ten_day_direction	group		column key	gene_id	ensembl gene id
ENSMUSG00000068037.11	Mas1	6.38488	8.94796e-11	-2.99841	1.62695e-12	up	down	opposite			gene_name	gene name
ENSMUSG00000075551.4	Cyp3a41a	8.94913	6.45742e-08	-1.56678	2.92279e-15	up	down	opposite			one_month-fc	DESEq2 estimated fold change between srsf1 ko and control at 1 month timepoint
ENSMUSG00000097124.2	A530020G20Rik	2.40463	0.000182498	-1.03903	3.6874e-05	up	down	opposite			one_month-fdr	DESEq2 estimated FDR between srsf1 ko and control at 1 month timepoint
ENSMUSG00000042246.5	Tmc7	-2.02863	8.32089e-06	2.37661	4.86539e-25	down	up	opposite			ten_day-fc	DESEq2 estimated fold change between srsf1 ko and control at 10 day timepoint
ENSMUSG00000051906.15	Cd209f	5.1605	7.94888e-05	-2.25641	0.000749145	up	down	opposite			ten_day-fdr	DESEq2 estimated FDR between srsf1 ko and control at 10 day timepoint
ENSMUSG00000043013.10	Onecut1	2.40498	7.48753e-14	-1.07169	4.00168e-05	up	down	opposite			one_month_direction	direction of gene expression change at 1 month in srsf1 HKO with respect to control
ENSMUSG00000022754.6	Tmem45a	5.13885	0.00391002	-1.88253	0.0032512	up	down	opposite			ten_day_direction	direction of gene expression change at ten day in srsf1 HKO with respect to control
ENSMUSG00000026879.14	Gsn	2.90421	3.39181e-06	-1.27616	2.43746e-05	up	down	opposite			group	groups
ENSMUSG00000042834.14	Nrep	1.6358	4.33045e-06	-2.17684	1.21528e-56	up	down	opposite
ENSMUSG00000018459.15	Slc13a3	2.00776	7.61777e-06	-1.30657	7.30424e-07	up	down	opposite
ENSMUSG00000026315.13	Serpinb8	1.49488	7.14104e-06	-1.22697	0.0135744	up	down	opposite
ENSMUSG00000114452.1	A530001N23Rik	3.03278	0.00935292	-2.03008	0.0115688	up	down	opposite
ENSMUSG00000032725.10	Folr2	2.34136	0.000602691	-1.06645	3.77566e-05	up	down	opposite
ENSMUSG00000037664.13	Cdkn1c	1.10639	0.0303736	-1.23774	3.79344e-23	up	down	opposite
ENSMUSG00000112774.1	Gm36041	1.2838	0.00305345	-1.05141	1.16517e-05	up	down	opposite
ENSMUSG00000079168.4	Cd209g	5.89701	4.73902e-05	-2.52526	0.0155208	up	down	opposite
ENSMUSG00000022408.7	Fam83f	1.54234	0.00155742	-1.22298	8.46218e-11	up	down	opposite
ENSMUSG00000028838.11	Extl1	-1.39583	0.000251669	2.15118	0.0215038	down	up	opposite
ENSMUSG00000055254.15	Ntrk2	2.93946	1.3232e-13	-1.41625	2.12538e-13	up	down	opposite
ENSMUSG00000106040.1	Cyp3a63-ps	6.8926	0.00353238	-1.02027	0.000162321	up	down	opposite
ENSMUSG00000060206.11	Zfp462	3.79075	0.0187155	-1.12725	0.0255564	up	down	opposite
ENSMUSG00000084923.1	Gm15611	1.59059	0.00189759	-2.55033	0.013745	up	down	opposite
ENSMUSG00000026822.14	Lcn2	-1.2106	1.56833e-05	2.90403	1.81466e-41	down	up	opposite
ENSMUSG00000112527.1	Gm35696	-1.68106	0.00171742	1.1772	0.00789993	down	up	opposite
ENSMUSG00000090264.1	Eif4ebp3	-2.04455	1.72835e-08	1.01678	0.0334132	down	up	opposite
ENSMUSG00000032915.6	Adgre4	2.12952	0.00821378	-1.06674	3.32061e-09	up	down	opposite
ENSMUSG00000105703.2	Gm43305	-1.85808	3.34372e-07	2.04819	7.08857e-54	down	up	opposite
ENSMUSG00000025582.4	Nptx1	4.58019	0.00657065	-1.12538	0.0327042	up	down	opposite
ENSMUSG00000102500.1	Gm37371	9.03576	1.05006e-06	-10.0506	5.17505e-10	up	down	opposite
ENSMUSG00000017723.11	Wfdc2	1.06548	0.0357913	-2.05071	1.16612e-06	up	down	opposite
ENSMUSG00000078799.5	Sult2a5	8.69245	4.14185e-06	-2.66283	6.16698e-06	up	down	opposite
ENSMUSG00000022508.5	Bcl6	-2.09462	2.46892e-05	2.04559	4.47685e-25	down	up	opposite
ENSMUSG00000092021.8	Gbp11	1.49584	7.45512e-07	-2.13996	0.000473276	up	down	opposite
ENSMUSG00000056608.14	Chd9	-2.38105	3.43585e-09	1.48431	1.15582e-25	down	up	opposite
ENSMUSG00000107176.1	Gm9794	-2.61514	0.0432391	1.77524	3.83317e-05	down	up	opposite
ENSMUSG00000111202.1	Gm48275	-2.27771	8.3629e-12	1.81401	9.98509e-17	down	up	opposite
ENSMUSG00000115022.1	Gm49387	2.08781	0.0102895	-2.13893	1.11378e-06	up	down	opposite
ENSMUSG00000084939.2	Gm830	2.71469	0.0402898	-2.63675	3.19141e-22	up	down	opposite
ENSMUSG00000053219.15	Raet1e	1.97471	2.90663e-08	-1.42706	2.98053e-05	up	down	opposite
ENSMUSG00000029009.17	Mthfr	1.82813	2.89788e-09	-1.01853	1.10686e-08	up	down	opposite
ENSMUSG00000100277.8	1810053B23Rik	-1.2269	0.0301395	1.65964	0.00295172	down	up	opposite
ENSMUSG00000057465.5	Saa2	-1.8903	0.000176844	1.02887	0.00399022	down	up	opposite
ENSMUSG00000027870.8	Hao2	4.43808	2.55614e-16	-2.12754	1.70873e-31	up	down	opposite
ENSMUSG00000056966.7	Gjc3	-1.43567	1.60382e-05	1.80787	0.0150006	down	up	opposite
ENSMUSG00000032578.7	Cish	1.95205	1.40285e-06	-1.01472	5.5189e-12	up	down	opposite
ENSMUSG00000040026.8	Saa3	-1.26529	0.00384111	1.57668	1.79474e-05	down	up	opposite
ENSMUSG00000086103.1	Gm11832	1.31238	0.0212182	-1.64261	9.48217e-07	up	down	opposite
ENSMUSG00000042622.14	Maff	-1.75347	3.21095e-06	2.52778	2.08126e-27	down	up	opposite
ENSMUSG00000032271.13	Nnmt	-1.16554	1.40188e-05	3.49945	0.000530087	down	up	opposite
ENSMUSG00000021186.9	Fbln5	2.52301	0.0209538	-1.26161	8.09464e-08	up	down	opposite
ENSMUSG00000070811.6	Sult2a2	6.62654	0.000337645	-3.98889	5.17284e-08	up	down	opposite
ENSMUSG00000105891.4	A230001M10Rik	4.14994	0.0136861	-2.4282	0.0109319	up	down	opposite
ENSMUSG00000078688.11	Mup2	-1.73022	1.24801e-12	2.48151	2.41958e-05	down	up	opposite
ENSMUSG00000074115.5	Saa1	-2.56539	2.45906e-09	1.11676	4.31599e-05	down	up	opposite
ENSMUSG00000008496.19	Pou2f2	2.43758	0.0265739	-1.01746	0.000339091	up	down	opposite
ENSMUSG00000038550.10	Ciart	-3.33857	0.00168026	2.22731	3.25447e-05	down	up	opposite
ENSMUSG00000061540.3	Orm2	-1.56545	2.14736e-08	1.56294	0.0244563	down	up	opposite
ENSMUSG00000029380.11	Cxcl1	-2.88999	0.035016	1.40513	3.77433e-15	down	up	opposite
ENSMUSG00000078798.4	Sult2a1	5.70574	8.0915e-05	-2.64791	0.00046622	up	down	opposite
ENSMUSG00000097073.7	9430037G07Rik	1.41294	0.0367425	-2.26539	1.31705e-05	up	down	opposite
ENSMUSG00000039552.14	Rsph4a	-3.87684	0.000562059	2.45107	0.0423401	down	up	opposite
ENSMUSG00000027313.3	Chac1	-1.4069	0.00085008	2.0755	0.002954	down	up	opposite
ENSMUSG00000021338.17	Carmil1	-1.5348	0.000149939	1.45003	2.50267e-08	down	up	opposite
ENSMUSG00000036298.10	Slc2a13	2.35448	0.00424405	-1.14521	0.000182864	up	down	opposite
ENSMUSG00000065952.13	C330021F23Rik	1.59097	0.0117463	-1.01829	4.86726e-05	up	down	opposite
ENSMUSG00000087516.7	Tbx3os1	1.4627	1.28913e-07	-1.26128	0.00014137	up	down	opposite
ENSMUSG00000022129.4	Dct	0.253457	0.895644	-1.65025	0.027809	no_change	down	down-10d
ENSMUSG00000024863.5	Mbl2	0.0080699	0.993088	-1.10705	1.71463e-19	no_change	down	down-10d
ENSMUSG00000114247.1	Gm32063	0.690555	0.382191	-1.08139	0.000305928	no_change	down	down-10d
ENSMUSG00000027871.16	Hsd3b1	4.95157	0.0732194	-1.4704	7.40492e-16	no_change	down	down-10d
ENSMUSG00000037827.5	Gm5884	1.6498	0.810457	-7.10478	0.000615379	no_change	down	down-10d
ENSMUSG00000037813.13	D630003M21Rik	0.34113	0.914177	-2.61087	2.19799e-26	no_change	down	down-10d
[truncated: 3,045 more rows]

## Sheet: fig4C
Upregulated Terms	five_week-pval	five_week-CS	ten_day-pval	ten_day-CS		Column Key
[truncated: 45 more rows]

[truncated: 42 more sheets: fig4D, fig5D, fig5E_5F, fig6B, fig6C, fig7D_uncropped_gel, fig8A, fig8B, fig8B_uncropped_blot, fig8C, fig8C_uncropped_blots, fig9B, figS1A, figS1A_uncropped_blots, figS1B, figS1D, figS2B_S2D_STable3, figS2C, figS2C_uncropped_blots, figS2E …]
